# Supplementary material for: The components of the Daphnia pulex immune system as revealed by complete genome sequencing
Source: BMC Genomics. 2009 Apr 22;10:175. doi: 10.1186/1471-2164-10-175 (PMC2685406; doi:10.1186/1471-2164-10-175)
Supplement: Additional file 3 — Accession numbers of all publicly available genes mentioned in manuscript. [file 1471-2164-10-175-S3.xls]

## Sheet: Sheet1
Additional file 3: Table listing gene accession numbers of all genes used in phylogenies, except for those genes of Daphnia pulex that were annotated for this manuscript. The accession number for Daphnia pulex DSCAM is listed at the end of the table.
Figure	Gene Name	Organism	Accession Number
1	GNPA2	Anopheles gambiae	ENSANGP00000008943
1	GNBPA1	Anopheles gambiae	ENSANGP00000020260
1	GNBPB4	Anopheles gambiae	ENSANGP00000016221
1	GNBPB3	Anopheles gambiae	ENSANGP00000017035
1	GNBPB2	Anopheles gambiae	ENSANGP00000017017
1		Anopheles gambiae	EAA09015
1	GNBPB1	Anopheles gambiae	ENSANGP00000017694
1		Apis mellifera	XP395368.2
1		Bombyx mori	Q9NL89
1		Bombyx mori	AAB40946.1
1		Chlamys farrerigi	AAP82240.1
1	GNBP3	Drosophila melanogaster	Q9NHA8
1		Drosophila melanogaster	CG12780 PA
1		Drosophila melanogaster	CG13422 PA
1	GNBP1	Drosophila melanogaster	Q9NHB0
1	GNBP2	Drosophila melanogaster	Q9NHA9
1		Eisenia fetida	AAC35887.1
1		Homarus gammarus	CAE47485
1		Litopenaeus stylirostris	AAM738
1	GNBP2	Manduca sexta	Q81SB6
1	BGBP1	Manduca sexta	Q9NJ98
1		Marsupenaeus japonicus	BAD36807
1		Pacifastacus leniusculus	CAB653
1		Penaeus monodon	AAM21213
1		Plodia interpunctella	AAM95970
1		Tribolium castaneum	XP972063.1
1		Tribolium castaneum	XP969449.1
2	Toll7	Anopheles gambiae	ENSANGP00000009016
2	Toll10	Anopheles gambiae	ENSANGP00000008317
2	Toll11	Anopheles gambiae	ENSANGP00000008319
2	Toll6	Anopheles gambiae	ENSANGP00000008963
2	Toll8	Anopheles gambiae	ENSANGP00000255661
2	Toll9	Anopheles gambiae	ENSANGP00000029576
2	Toll1A	Anopheles gambiae	ENSANGP00000022945
2	Toll1B	Anopheles gambiae	ENSANGP00000016889
2	Toll5B	Anopheles gambiae	ENSANGP00000016637
2	18w/wheeler	Apis mellifera	NP_001013379.1
2		Apis mellifera	XP_393717.2
2	16	Apis mellifera	XP_393712
2		Apis mellifera	XP_393713.2
2		Apis mellifera	XP_396158.1
2	18w/wheeler	Bombyx mori	BAB85498.1
2	Toll1	Caenorhabditis elegans	AAF39752.2
2	18w/wheeler	Drosophila melanogaster	CG8896-PA
2	Toll7	Drosophila melanogaster	CG8595-PA
2	Toll6 PA	Drosophila melanogaster	CG7250-PA
2	Tollo PA	Drosophila melanogaster	CG6890-PA
2	Toll9 PA	Drosophila melanogaster	CG5528-PA
2	TL/Toll1 PA	Drosophila melanogaster	CG5490-PA
2	TL/Toll1 PB	Drosophila melanogaster	CG5490-PB
2	Tehao	Drosophila melanogaster	CG7121-PA
2	Toll4	Drosophila melanogaster	CG18241-PA
2	MstProx PA	Drosophila melanogaster	CG1149-PA
2		Tachypleus tridentatus	BAD12073.1
2		Tribolium castaneum	XP972409.1
2		Tribolium castaneum	XP972312.1
2		Tribolium castaneum	XP971999.1
2		Tribolium castaneum	XP972104.1
2		Tribolium castaneum	XP967154.1
2		Tribolium castaneum	XP973926.1
2		Tribolium castaneum	XP967796.1
2		Tribolium castaneum	XP9676.1
3	Tep12	Anopheles gambiae	XP_314753.3
3	Tep4	Anopheles gambiae	XP_318493
3	Tep3	Anopheles gambiae	XP_315149.4
3	Tep17	Anopheles gambiae	XP_318490.1
3	Tep5	Anopheles gambiae	XP_315151
3	Tep7	Anopheles gambiae	XP_315146
3	Tep11	Anopheles gambiae	XP_309893.1
3	Tep10	Anopheles gambiae	XP_309892.2
3	Tep9	Anopheles gambiae	XP_309879
3	Tep8	Anopheles gambiae	XP_309878
3	Tep19	Anopheles gambiae	XP_309877.2
3	Tep1	Anopheles gambiae	XP_315150
3	Tep16	Anopheles gambiae	ENSANGP00000018793
3	Tep6	Anopheles gambiae	XP_315153
3	Tep18	Anopheles gambiae	XP_318491.1
3	Tep2	Anopheles gambiae	XP_317086
3	Tep14	Anopheles gambiae	XP_317085
3	Tep15	Anopheles gambiae	XP_317088.2
3	Tep13	Anopheles gambiae	XP_317044.3
3	TepB	Apis mellifera	XP_001122599
3	Tep7	Apis mellifera	XP_392454
3	TepA	Apis mellifera	XP_397416
3	1b	Caenorhabditis elegans	NP_493613.2
3	1a	Caenorhabditis elegans	NP_493614.1
3	1c	Caenorhabditis elegans	NP_001021867.1
3		Daphnia magna	AAS46866.1
3	Tep1	Daphnia rosea	AA546874.1
3	Tep3	Drosophila melanogaster	CG7068
3	Tep1	Drosophila melanogaster	CG18096
3	Tep2C	Drosophila melanogaster	CG7052-PC
3	Tep2D	Drosophila melanogaster	CG7052-PD
3	Tep2E	Drosophila melanogaster	CG7052-PE
3	Tep2A	Drosophila melanogaster	CG7052-PA
3	Tep2B	Drosophila melanogaster	CG7052-PB
3	Tep5	Drosophila melanogaster	CG13079
3	Tep4	Drosophila melanogaster	CG10363
3	Tep6 Mcr	Drosophila melanogaster	CG7586
3	A2M	Homo sapiens	EAW88590.1
3		Limulus sp.	BAA19844.1
3		Marsupenaeus japonicus	BAC99073.1
3	A2M	Ornithodoros moubatagi	AAN10129
3		Penaeus monodon	AAX24130.1
3		Scylla serrata	ABD61456.1
3		Tribolium castaneum	XP_972838.1
3	A2M	Tribolium castaneum	XP_974685.1
4	Scrac1	Anopheles gambiae	XP319903
4	Scrasp1	Anopheles gambiae	EAA11708
4	Scrasp2	Anopheles gambiae	XP316661
4	Scral1	Anopheles gambiae	EAA08587
4	SCV1	Caenorhabditis elegans	NP_506859
4	Tequila	Drosophila melanogaster	CG3921B
4	Tequila	Drosophila melanogaster	CG4821
4	Corin	Drosophila melanogaster	CG2105
4	Lox1	Drosophila melanogaster	CG11335
4	Lox2	Drosophila melanogaster	CG4402
5	CHT1	Aedes aegypti	AAB81850.1
5	Agbr1	Anopheles gambiae	AAS80137.1
5	Agbr2	Anopheles gambiae	AAS80138.1
5	CHT1	Anopheles gambiae	EAA14807.2
5	CHT1	Apis mellifera	xp395734.2
5	CHT1	Araneus ventricosus	AAN39100.1
5	CHT1	Bombyx mori	BAB16695.1
5	CHT2	Drosophila melanogaster	CG2054-PA
5	CHT14	Drosophila melanogaster	CG5154-PA
5	Idgf4	Drosophila melanogaster	CG1780-PA
5	CHT13	Drosophila melanogaster	CG5210-PA
5	Idgf2	Drosophila melanogaster	CG4475
5	Idgf3	Drosophila melanogaster	CG4559
5	Igdf1	Drosophila melanogaster	CG4472
5	CHT10	Drosophila melanogaster	CG18140-PA
5	CHT1	Drosophila melanogaster	NP523617.1
5	CHT3	Drosophila melanogaster	NP523616.1
5	CHT12	Drosophila melanogaster	CG30293-PA
5	CHT11	Drosophila melanogaster	CG3044-PA
5	CHT6	Drosophila melanogaster	CG2989-PA
5	CHT5	Drosophila melanogaster	CG9307-PA
5	CHT7	Drosophila melanogaster	CG1869-PA
5	CHT8	Drosophila melanogaster	CG9357-PA
5	CHT9	Drosophila melanogaster	CG10531-PA
5	CHT4	Drosophila melanogaster	CG3986-PA
5	CHT1	Manduca sexta	AAC04924.1
5	CHT1	Marsupenaeus japonicus	BAA12287.1
5	CHT1	Penaeus monodon	AAD40313.1
5	CHT1	Tenebrio molitor	CAD31740.4
6	CAS6	Anopheles gambiae	EAA14225.2
6	CAS4	Anopheles gambiae	EAA12039.2
6	CAS10	Anopheles gambiae	EAA03399.1
6	CAS8	Anopheles gambiae	EAL38825.1
6	CAS11	Anopheles gambiae	EAA00738.1
6	CAS3	Anopheles gambiae	EAA10483.2
6	CAS1	Anopheles gambiae	EAA10397
6	CAS3	Anopheles gambiae	EAA10483.2
6	CAS4	Anopheles gambiae	EAA12039.2
6	CAS9	Anopheles gambiae	EAA05456.1
6	CAS10	Anopheles gambiae	EAA03399.1
6	CAS12	Anopheles gambiae	XP318945.2
6	CAS5	Anopheles gambiae	EAA13168.2
6	CAS7	Anopheles gambiae	EAL38896.1
6	Drice	Drosophila melanogaster	CAA72937.1
6	DCP1	Drosophila melanogaster	CG5370-PA
6	Decay	Drosophila melanogaster	AAD54071.2
6	Daydream	Drosophila melanogaster	AAF91438.1
6	Damm	Drosophila melanogaster	CG18188-PA
6	Dream	Drosophila melanogaster	AAF78092.1
6	Strica	Drosophila melanogaster	AAF78902.1
6	Dronc	Drosophila melanogaster	CAB53565.1
6	Dredd	Drosophila melanogaster	AAC31214.1
6	CAS8	Mus musculus	NP033942.1
6	CAS9	Mus musculus	NP056548.2
7a	AGO1	Aedes aegypti	XP_001662554.1
7a	AGO2	Aedes aegypti	Hand currated by Darren Obbard: See additional file 4 for FASTA sequence
7a	AGO1	Anopheles gambiae	EAA00062.4
7a	AGO2	Anopheles gambiae	Hand currated by Darren Obbard: See additional file 4 for FASTA sequence
7a	AGO1	Apis mellifera	XP62444.2
7a	AGO2	Apis mellifera	Hand currated by Darren Obbard: See additional file 4 for FASTA sequence
7a	AGO1	Bombyx mori	NP001095931.1
7a	AGO2	Bombyx mori	Hand currated by Darren Obbard: See additional file 4 for FASTA sequence
7a	AGO1	Drosophila melanogaster	NP_725341.1
7a	AGO2	Drosophila melanogaster	Hand currated by Darren Obbard: See additional file 4 for FASTA sequence
7a	AGO1	Nasonia vitripennis	Hand currated by Darren Obbard: See additional file 4 for FASTA sequence
7a	AGO2	Nasonia vitripennis	Hand currated by Darren Obbard: See additional file 4 for FASTA sequence
7a	AGO1	Tribolium castaneum	XP971295.2
7a	AGO2	Tribolium castaneum	Hand currated by Darren Obbard: See additional file 4 for FASTA sequence
7b	DCR1	Aedes aegypti	AAW48724.1
7b	DCR2	Aedes aegypti	Hand currated by Darren Obbard: See additional file 4 for FASTA sequence
7b	DCR1	Anopheles gambiae	EAA07793.2
7b	DCR2	Anopheles gambiae	Hand currated by Darren Obbard: See additional file 4 for FASTA sequence
7b	DCR1	Apis mellifera	Hand currated by Darren Obbard: See additional file 4 for FASTA sequence
7b	DCR1	Caenorhabditis elegans	AAA28101.2
7b	DCR1	Drosophila melanogaster	NP524453.1
7b	DCR2	Drosophila melanogaster	Hand currated by Darren Obbard: See additional file 4 for FASTA sequence
7b	DCR1	Tribolium castaneum	XP968993.2
7b	DCR2	Tribolium castaneum	NP001107840.1
	DSCAM	Daphnia pulex	EU307884
