# Supplementary material for: The components of the Daphnia pulex immune system as revealed by complete genome sequencing
Source: BMC Genomics. 2009 Apr 22;10:175. doi: 10.1186/1471-2164-10-175 (PMC2685406; doi:10.1186/1471-2164-10-175)
Supplement: Additional file 4 — Gene model sequences constructed by Darren Obbard of Argonaute and Dicer in FASTA format. [file 1471-2164-10-175-S4.txt]

Unpublished putative Argonaute and Dicer gene sequences derived by Darren Obbard from publicly available genome trace files.

>Aedes_aegypti_puatative_Ago2
CCCGTGCTGATGCGTCCAAATGCCCACGGCACCCGTGGAAGGGCAATAAAAGTGGAGGTCAACTACATCCAATTGCTGCTGGAGCGCCTGATCCCTACGGCGTACCACTACGACGTGGATATTCAGCCGGCCGCGTCGCGCAAGTGGCAACGCCTGGCCTTTAGCGAGTTCACCAAGCAGATGTTCCCGAACCACGGATTCGCTTTCGATGGGCACAAAAATGCCTATGCGGCTCGACGCCTACAGGCAGATGTCTACGAGCAGGAGGTCAAGGTCCGGGACGAAGGCCGTGAACGCAGATTCAAGGTGGCTATGAAGGAAGCTGCCGTTCTGGACATGACTTGCCTGAAAACGTACATGAACAACGGCAGCACGCTCGATAAGCCCATGTCTGCTATTCAGTGTCTGGACATAGTGCTGCGGACCGCGTACGAAAATAATCCTAGATTTATCAAGTTCAAGAAATCCATTTACGTCAAACCAGACCGACCGGACGATATTGGAAGCAACCATGAGCTGTGGTACGGTCTGTTCCAGTCGGCCCTGTTGGGCGCCAGGCCATTCCTGAACATCGATGTTTCCCACAAGGCATTCCCAACCGGTGGGCCAGTTCTCAGAATATTGGTCGACATGAATCGGGGACAAGTTCCGGATCGAGTTACGGACTGGATGAGCAGAGATCTTCACGATTTCCTCAAAGGCATGGAGCTTTCGTACACGGGACCGGACGGAGTTTCCAAACTTTTCAAATATAATTCTATTAAAAGCCCGGCGAATCAGCAAAAATTCAAGCTTGAAAATGGCACTGAAATGACCATTGATCAATACTTCCGGTCGAAGAACAAACAACTTCGGTATCCTTCTCTGCCGGTTCTACATGTTGGAAGCCTCGTGCGCAACGTAATGCTGCCGATTGAACTGTGCAGTATTCCGCCAGGACAGGCCCTCAACAAAAAACACCCGGATCAATGCACCCAGTTCATAATTCGGAAGTCGGCCACCGATACCGCAACCCGAAAGCGCAAAATCATGGATTTGTTCAACCAGATCGGCTACAACAATGCTCCAACCATCAAAGAATTTGGAGTGGGCGTCGGAAATAACTTCGAAACGGTTGACGGCCGTATATTGGATCCTCCTGAGCTGTCCTACCGCAATGACCGTAGGGTAAAACCAATGAGGGGAGTTTGGCGGGCTGACAATATGAACTTCATAATCCCGAGTACGGAGATTACAAGACGGGAGTTGAGTTGGACAATATTGAATCTGGACGGCAGAACTCGTCCAGATGCCATCGACGAGTTTGGACGTAACATTTATCAGATGTCCCTAAAGCAGGGTGTCCAACTACAGCAGTTCAGCATGAAGAACAATTTCTATGAACCTAGAGATATGAGATTCGCCGTGAAGGATCTGGACAACATTTTTGATGAGCTCAAAAAGCGCAAAATTGATTTGGTGTTTGTGGTAATTCCATCCCCGGGAAGAGACGGCGACGTGTACGCCAAAGTTAAGCAAAAGGCAGAACTTTGCGTTGGGCTGCTCACCCAATGTATCAAGAGCTTCACATTGGATAAGAAACGAGGCGATATGAGCACCATCAGCAATATTTGGCTCAAGATCAACGCCAAAACGAACGGTTCCAATCACGTGTTGGCGAAAAATTTCAAACCGCCGATTGCACGCAAAACGGTGATGTACGTCGGAGCCGATGTAACCCACCCTTCGCCGGAGCAAACAAATATCCCAAGTGTGGTGGGAGTGGCCGCTTCATACGATCTCGAGGGTTTCCGTTACAATTGCTGCTACCGTCTGCAAGGGCCCAAAGACGAGATGATTAGAGATCTGCAAAATATCGTTATCAAACAGCTGAGACAGTTCAAGCAGACGAACCAAAGTCTTCCGGAACTCATCATGTACTACCGCGACGGAGTCTCCGAGGGTCAATTCCAAGAGGTACTGACCATAGAACTTCGTGCCATGCAAGCGGCGGCTGCTAGTGTCCAACAGGGTTACAAACCGAATATCACCTTCATTGTGGTCCAAAAGCGACACCATGCCCGTTTCTTCCCGACTGCCAACTGCCCGACTGAGGGAAGAAACAACAACGTTCAGCCGGGAACTATCGTTGACCGTTACATCACTGCTCCGAACCAGTATCAATTCTTCCTGGTTTCACATGCTGCTGTGCAAGGTGTGGCCAAACCCACCAAATATTGTGTGCTTTACGATGATGAAAACTGTAACCCCGATCAGTTGCAAGCGCTGACTTACTATCTGTGCCACATGTTCACGCGCTGCAATCGAGCTGTGTCCTACCCGGCTCCAACCTATTATGCACATCTGGCAGCCTACAGAGGACGCGTCTACATCAAAGATCGTCCTCTGAACATGAACAACCTGACCAAGGAGTACGAGAGAATGCAGATCAGGACCGAGATACAGGACGGTCACCCGATGTTCTTTGTTTGA
>Anopheles_gambiae_putative_Ago2
CCGGTGCTGGTGCGGCGCGGGGCGCACGGTAAGCGCGGCAAGCCCGTCTCGGTCGAGGCCAACTTTTTCCGCCTGCTGCTGGACAAGCTGAAGGGTACGGCGTACCACTACGACGTCGCGATCGAACCGGACCGACCGAAAAAGTTCTACCGGCCCGTGTTTGCGCAGTTCTGTCGGGAAAACTATCCGGGCGCCATGCTGGCGTTCGACGGGCAGAAGAACGCGTACACCACGCGCAAGCTGAGCGACAAGAAGGCGAAGGTGGTGTTCCAGCCGGACGACGGTGGCAAGCAGCGCGAGTACACCGTGCAGGTGAAGGAAGCGGCCCAGCTCGATTTGGGCGTGCTGAAAACGTACATGAAATCGAATGAGGAGACAATGGCCAAACCGATGAGTGCCATCCAATGTCTGGATGTGGTGCTACGCAGTGCCTATGAGAATAATCCCAATTTTGTGCGGTTCAAGCGCGCCGTGTACGCAGTGCCCCGCCAATCCATCGACATCGGTCGGGGTCACGAGCTGTGGTTCGGGCTGTTCCAGTCGGCGCTGCTCGGTTCGCGCCCATACCTAAACGTGGACGTGTCGCACAAAGCGTTCCCGATGGGTGCGCCGGTGCTGAAGGTGATCGGCGACTTCAACCGCGGCCAGGTGGATCAGGTGAGCGGCTGGGTGCAGCAGGAGCTGCACAGCTTCCTCAAGGGCATGGACGTGGTGTACACGAACCCGACCACCAGGATGGCCAAGCGGATGCGCTGCAACGGGCTGCGCGAACCGGCCAGCCAGCAGATGTTCAAGCTGGAGGATGGGACGCGCCTCTCGGTCGCCGACTATTTTGCCCGCAAGCTCAACTTCCGGCTGCGCTACCCGAACCTGCCGGTGCTGCACGTCGGCAGTACCGTGCGGTCGGTGTACGTGCCGGCCGAGCTGTGCGACATACCCGCGGGCCAGGCGCTGAACAAAAACAACCCGGAGGAGTGTACGCGCGACATCATCCGGTACGCGGCGACGAGCGCCCCGGAGCGCAAGCGCAAGATCCTCGACCTGGCGTCCCAGATCCAGTACAACAAGTGCCCGACGCTGCTCGACTTCGGCATCACGGTGGGCAACGAGTTCGAGAAGGTGCCGGCCCGCATCATCGACGCACCGCCGATCGAGTACGCGCGGGGCGAGAAGATTCCCCCGCAGCGGGGCGTGTGGCGCGCGGAGGGCAAGAACTTTATCGTACCGAGCACGGAGCTGAGCAAGCGGCCGCTGCGCTGGCGCATCCTCAACCTGGACTCGTACACGAACGAGGCGACGGTGAAGAAGTTTGGCGAGATGCTGCAGTCGCAGGCAATGCGCTGCAACGTGCAGATGGAACCGTTCGATATGGCGAAAACGTACGTGCTGGTGCGCGATATGCGCAACTGTCTGCGCGACATCGGCACGCTGCTGCAGAACATCAAGCGGGAGGAACCGGCGGTCACGATCGTGGTGCTGCCGAGCCGGGGCGATGCGTACGCGAAGGTGAAGCAGAAGGCGGAGCTGGCGAGCGAACGGATCGGGCTGCTGACGCAGTGCGTGAAGGGCATGACGGTGGCCAAGAAGGGCACCGACATGAGCACGCTCAACAACATCATGCTCAAGATCAACGCCAAAACGAACGGCACGAACCACTGCATCTCGCAGGTCGCGGTGCCACCGCTCGGACGCGGCAAGGTGATGTACATCGGGGCGGACGTTACGCACCCGCTCAGCGAGAACGAACCGAGCGTGGTGGGCGTGGCGGCACTGTACGATCTGACCGGCTTCCGGTACAACTGCAGCGTGCGGCTGCAGGGCGCCCGGGACGAGATGATCCGCGACCTGGAGAACATCGTGCAGCGGCAGCTGCTGCTGTACAAGCAGTACAACGGTGCGCTGCCCGAGCGCATCATGTACTACCGGGACGGTGTGTCGGACGGCCAGTTTGCGGAAATACTTACGATCGAGCTGCAGGCACTGCACGCGGCGATTGCGCGCGTCGAGCCGGGCTACAAGCCGGCGGTGACGTTCATCGTGGTGCAGAAGCGCCACCACACGCGCTTCTTCCCGCAGCCCGGCTGCCCGACCGAGGGCAAGAACGGTAACGTACCGCCCGGCACGATCGTGGACAGCGAAATCACGACCCCGGATCGGTACGAGTTCTACCTGGTGAGCCATGCGGCCGTGCAGGGCGTCGCCAAGCCGACCAAGTACGTCGTGCTGTACGACGACTCGAACTGCCATCCGGACAGTCTGCAGGCGCTGACGTACAATCTGTGCCACCTGTTTGCGCGCTGCAACCGGGCGGTATCGTACCCGGCCCCGACCTACTACGCCCATCTCGCCGCCTACCGCGGCCGGGTGTACATTAAGGACCGACGGATCAACATGAACGATATGGAAAATGCTTACCGGGACATTCAAATCATCGACACGGTTAATAATTCCACTCCCATGTTCTTTGTTTAA
>Bombyx_mori_published_putative_Ago2
TTGTACAAGATACCAGATAAAATATTGTCCCCACCCTCAAGAACTGTGCCGATTTTAACTAATTATTTGGCTATGAAAATAACAAAACCATTGAAAATCTACCGTTACGACGTCACATTCAAACCAGATAAACCGAAGAAATTTATTGCACAAGTGTTTAAACTGGTAAAGTCTAAAGAATTTCCTAAAGAAATCCTTGCCTTTGATCAAACAAAAAATTGTTATTCACTGACGCCGCTGCCAAAAATCACCACTGAGAGATATGGTGTAAAAGTGGTGATCAAAGATATGAACGGCAAAGACATGCCGTTTGAAGTGTCATTCAAAGCTAGTGGTATAGTAGACTACAATAATGTTCTGAAGCATATGGCAACGGGTGGATCATCCCTTAATGCACCAACTGACACCATACAATGTATTGACATAGTGTTAAAACAAGGAACATTGGAATCATATGTGAAAGCAGGCAGACAATACTTCATGCGTCCTGCATCTCCGATTGACTTGGGCGACGGGCTCGAGATGTGGACTGGTTTATTCCAATCTGCTATATTTACATCGAAAGCCTTCATCAACGTTGATGTTGCACACAAAGGTTTCCCAAAGAATCAACCTATGATTGATGCTTTCACGCGTGATTTTCGTTTGGACCCCAATCGTCCAGTGGATCGGCAACCAGGCCGTGCTGCTGAAGCTTTCAATGAATTCATTAGAGGGCTTAAGGTCGTATCGAAGATACTTGGTACCGGACCTTCTTCGGGACAATTACGCGAGCACATATGCAACGGGGTTGTCGACCCACCGTCACGTCAAACATTTACGTTGGAGAACGACAAAGGACCGCCGGTTAGGATGACCGTATACGAATATTTTATGAAAGAGAAAAAATACAGGATTAAGTATCCGGACCTGAACTGTTTGTGGGTCGGCCCGAAAGACAAGAACATCTATCTACCGATGGAACTAGTCGAAGTTGCATATGGCCAGGCCCGTAACAAGCAATTAAATGACAGACAATTGTCGACAATGGTGAGAGAGGCTGCAACCCCACCGGATGTACGGAAACGTAAGATCGAGGAAGTGATTCAGAAGATGAATTACTCGAAGAATCAATTCTTCAAAACATACGGCTTGGAGATAGCCAATGAGTTTTATCAAGTTGAAGCGAAAATTCTCGAAGCGCCCACATTAGAAGTGGGTCCACGGCAATTTACTGTACCAAAGAAGGGAGTATGGCAGGCCAACTGTCTTCTGAAACCGGAAGCTCTGAATTCATGGGGCTTCATTGCCATAGAATTGGATCCACGTGGATGTAATTATGAAGACATCGTGTCGAAGCTAATGAATACCGGTCGACAAATGGGCATGAACGTGACCCAACCAAAGATGGCTTGCTTCAACATCCGTATAAATGACCTGCACAAGAGTATGCTGCACGCTCTAGAAAAACAGGTCAATTTCCTGGTCGTGGTCGTTTCTGGACGGGGCCGCGATTATTATCACAAGCTGAAACAGATTGCCGAACTCAAAGTGGGTATACTGACGCATGTATTCAAAGAAGACACCGCCACGCGCCGAATGAATCCACAAACAGCTCGGAACATTTTACTAAAGGTGAACTCGAAGCTTATGGGAATAAATCAGGCATTGGAGAATCGTTCCATTCCTCAGTGCTTAAAGGGTGGGGCTGTTATGATCGTGGGCGCTGACGTCACGCATCCATCGCCAGATCAGAGTAATATACCGAGTATCGCCGCCGTAACCGCCTCGATGGATACGAAATGCTACATATACAACATCGAACTGAGTATACAGACACCGAAGAAAGAGATGATCGTTCAGTTTGAGGACATAATGGTGGATCATTTCCATGCTTTCAAGAAAAGTCAGGGGATTCTGCCGAAGAAGGTGTTCGTGTTCCGTGACGGGGTTTCTGAGGGTCAATTTGCTGAGGTAATGAAGAGTGAACTGACTGGATTGCATCGCGCCTACCAACGTGTCGCGGGATTGAACGCTAAACCAGAAGTATTGTTCATTCTTGTACAAAAACGTCATCACACGAGATTCTTCCTGCCCGGGAACAACGCCCGTTTCAACGTCGATCCGGGGACAGTGGTCGACCGTGATATAGTACATCCACGTGAATTGGACTTCTATTTGGTGTCTCACCAAGCGATCAAGGGCACGGCTCGTCCGACGCGCTACCACGCCGTCTGCAACGACGGCAGGATCCCGGAGAACGAAGTGGAGCACCTCGCGTACTACCTGTGCCATCTGTACGCGCGTTGTATGCGCGCCGTGTCATACCCCGCGCCGACCTACTACGCGCACTTGGCCTGTCTGCGGGCTCGCTCGCTCACCTATGGCGAGATATTCAATAATAACGATCTCGAGAAGAATCCCAAACGTCTCCGGGTCCTCGACGCACGCTGA
>Drosophila_melanogaster_AGO2
CCTCAGCCAGCCGGGAGCATTAAGCGCGGAACAATCGGCAAACCCGGGCAAGTAGGCATCAACTATCTGGACCTTGACCTGTCCAAAATGCCTTCTGTGGCATACCACTATGACGTGAAGATCATGCCAGAGCGTCCCAAAAAGTTTTACAGACAGGCATTTGAACAATTTCGGGTGGACCAATTGGGCGGAGCAGTTCTTGCCTATGATGGCAAAGCCTCTTGCTACTCGGTGGATAAGCTGCCGTTAAATAGCCAAAATCCGGAAGTGACTGTGACAGATCGTAATGGTCGTACTTTGCGCTACACGATCGAAATCAAGGAGACTGGTGACTCGACCATTGACCTTAAATCGTTAACTACTTATATGAATGACCGAATTTTCGACAAGCCCATGCGAGCAATGCAGTGCGTGGAGGTTGTTTTGGCTTCACCCTGCCACAACAAAGCCATCCGTGTCGGTCGTTCCTTCTTTAAGATGTCCGATCCTAATAATCGTCACGAACTGGATGATGGATACGAGGCCCTGGTCGGTCTGTATCAGGCATTTATGCTGGGCGATAGGCCATTTTTAAATGTAGATATATCGCACAAATCCTTTCCGATTTCAATGCCGATGATCGAATATTTGGAGCGATTTAGCTTAAAGGCTAAAATCAACAATACAACGAATTTAGATTATTCGCGACGCTTCCTTGAGCCATTCCTCAGAGGCATTAATGTGGTTTACACGCCTCCTCAGTCGTTTCAAAGCGCTCCAAGGGTATACCGTGTAAATGGTCTTTCTCGTGCCCCGGCCAGCAGTGAGACCTTCGAACACGATGGGAAGAAGGTCACCATTGCGTCCTACTTCCACAGTCGCAACTACCCATTGAAGTTTCCCCAACTCCATTGTCTGAACGTTGGATCTTCAATCAAGAGTATTCTGCTGCCCATCGAGCTATGCAGCATCGAGGAAGGTCAGGCCCTAAACCGCAAGGATGGAGCAACTCAGGTGGCCAATATGATAAAGTACGCAGCCACATCGACGAACGTGCGAAAGCGCAAGATTATGAACTTGCTGCAATACTTCCAGCACAACCTGGATCCGACCATCAGTCGCTTTGGCATCCGCATTGCCAACGATTTTATTGTGGTAAGCACCCGCGTCCTAAGCCCACCTCAGGTTGAATATCATAGTAAGAGGTTTACTATGGTGAAGAACGGGTCGTGGCGCATGGATGGCATGAAGTTTCTGGAGCCCAAGCCCAAGGCGCACAAGTGTGCGGTCTTGTATTGCGATCCGAGGAGTGGTCGCAAAATGAACTATACCCAGCTGAATGACTTCGGGAACCTAATAATATCCCAAGGCAAGGCAGTCAACATAAGCTTGGATTCTGATGTGACATACAGACCGTTCACGGATGACGAACGCAGCCTAGACACTATTTTCGCGGATCTGAAGCGCAGCCAGCACGATCTGGCAATTGTGATTATTCCTCAGTTTAGAATTTCTTACGATACAATTAAGCAGAAGGCCGAGCTGCAGCATGGAATTTTGACGCAATGCATTAAGCAGTTCACCGTGGAACGAAAGTGTAATAATCAGACGATTGGAAATATTCTACTTAAGATCAACTCCAAGCTGAACGGCATCAACCACAAGATCAAGGATGATCCTCGTCTGCCGATGATGAAGAACACCATGTACATTGGAGCCGATGTGACCCATCCCTCTCCCGATCAGCGCGAGATTCCCAGTGTGGTCGGAGTAGCAGCCTCACACGATCCCTACGGAGCCAGTTATAACATGCAATATCGTTTGCAGCGAGGGGCTCTGGAGGAGATTGAGGACATGTTCTCGATTACTTTGGAGCACTTGCGCGTGTATAAAGAGTACCGTAACGCCTATCCTGATCATATCATCTACTACCGAGATGGCGTGAGCGACGGCCAGTTTCCGAAAATCAAAAACGAGGAACTGAGGTGTATTAAACAAGCCTGTGACAAGGTGGGCTGTAAACCCAAGATTTGCTGCGTGATTGTGGTGAAGCGTCATCACACTCGCTTCTTTCCCAGCGGCGACGTAACGACATCGAACAAGTTCAACAACGTGGACCCCGGAACCGTGGTCGATCGCACCATTGTGCATCCTAACGAGATGCAGTTCTTCATGGTCAGCCACCAGGCCATCCAGGGCACGGCCAAGCCAACACGATACAATGTGATTGAGAACACAGGCAATCTTGACATCGACTTGTTGCAGCAGTTGACCTACAACCTGTGCCACATGTTCCCTCGTTGCAATCGCTCGGTTTCTTATCCGGCTCCGGCCTATTTAGCCCATTTGGTAGCTGCTCGTGGACGCGTTTATCTGACTGGCACCAACAGGTTCCTGGATTTGAAGAAGGAGTACGCAAAGCGAACGATTGTCCCCGAATTCATGAAGAAAAACCCCATGTACTTTGTCTGA
>Apis_mellifera_putative_Ago2
CAACAACATAATTCACCACAACAAGTTAGTATCTCACATCAACAAATAATGNNTCAGATAGTTATGAAGAACAACAACAATCAAGTGATTCACAAGAGCAAAAATTACATAATCTGCAACAAAAATTTTCAAACAAATATTATACATTATGATGTAATCATAACACCAGATAAACCAAAATTTTTATTAAGAACTGTTTTTGAAGAATTTAGAAAAAAGCAGTGTCCTAAAAGATATCCTGCATTTGATGGTAGAAAAAATGCATATAGTGCAAAACTTCTTCCTTTTGGTGATAAAAGTAAAGAAGAAGAAATAAACGTTTTTGATGTTAATACAAGAAAAGAAAGAAATTTCAAAATATATTTAAATAAAGTTGCATGTCTTGATTTATCATGGTTAACAAATCTAAAATGTGATATGATGGATTCTGAAAGGAATCAAAAATGTATACAAGCATTAGATATTATTTTACGTCATGGACCTGCATACCAATATACAGAGGTTGGCAGATCACTTTTTCAACCACCAGAACCAGGAAGGATTGTATCATTATCAAATGGATTAGATTTATGGGTTGGTGTATTTCAATCTGTTGTAATTGGATCTAAACCATATTTGAATATAGATGTTGCACATAAAGGATTTCCTAAAAGTCAATCAGTTATTGAGTTAATGAAAGAACTATGTAATGTACAGGATTTAACTGGATTAAAAATTCAATATGAATTACCTGGACAACCTACTTCTAAAAGAACTTATCGTGTAAATAAATTAGTTGATTCTGCAAGAGAAAATAAATTTCGTTTGGAAGATCAAACTTTATGTTCGGTTGAAAAATATTTTTTGCAAATTAAAAAATATACAATAAAATATCCCAATTTGCCATGTCTTTGGGTAGGATCTCAAAAAAATTCCATTTATTTACCTGCTGAGTTATGCACAGTAATTGCCGGACAAGTCATAAACAAAGAAATGAATAAAATTCAAACTTCTAAGATGGTTCGTGAAACAGCAACTAATACACAAAAACGTAAAGAAAAAATTATGAATGGTGTAACTAAGATGAATTTAAATCAGCAGCCAACTTTAATGAATGAATTTCATTTTTCTGTAAATACAGAATTTGAAAAAGTACCAGCAAGAGTTCTAAAGGCTCCAAAATTACAGTATAAAGAAAAAGAAATTACTGTAAGTAAAGGAACATGGAAAGCAGACAAATTTTTTAGTCCTTGTGTTTTACCAAAGAATTTATGGACTATTTTAAACTTAGATAAATTCGTCAATGCTCATGATTTATATAATTTACATAATAAACTACTGCATAGTGTGTTATCTTACTTAGGTAAATTCTTGAACATGAAAATTGAAGAAGCACAAACTCCATTTACAAATTTAACTATTCAAACAAATATTAATAATATTATCGAATATTTTAAAGATAAAAAGAAACAAAATATATTACTTGTAGTAGTGATACTTCCAAATTTAGATAATGCATATAGTAATGTAAAGCAAATTTCTGAACTTCAAATACATGAAGGTATCGTAACTCAATGTATAAAAAATCAAACTTTAAAAAAATTAAATGACTCAACAATTGGGAATATTCTGTTAAAAATTAATTCAAAGCTTAATGGTATTAATCATATTATTACTCCTACTAATCGTCCAAATTGTTTATATCAGCCATGTATGATAATTGGTGCAGACGTGACTCATCCATCACCTGATGCTACAAACATACCATCAATTGCAGCTGTAGCAGCAAGTCACGATCCAAATGCTTTTAAATATAATGTTGAAATAAGACTTCAATCACCGAGAGAAGAAATAATTCAAGATTTGGAAGAAATTATGATCATTCAGTTGAAATACTTTTATGTAACAACAGGACAAAAACCTTTTCGCATATATAGAGATGGAGTAAGTGAAGGAGAACTTGTAAAAATAATGCATAAAGAATTATCTGCAATAAAAAGAGCTATTGCGCGCTTAGAGAAATCTAATGAATTAAGAATTCCAATCACATTTCTTGTAGTTCAAAAACGACATCATGTACGCTTTTTTCCAACTGATGCAAAAAATTCTGATGATAAAAATTTTAATGTACAGGCGGGCACCATTGTTGATACTGAAATTACGCATCCAACTCATATAGATTTTTATCTTGTATCTCATGCTAGCATACAAGGTACTGCTAGACCTACAAAATATAGATGTATATGCAATGAAAATCAAATGCCTGAAAATGAAATTGAAGAACTTACATATTATCTTTGTCATATGTTTGCACGTTGTACAAGATCTGTTAGTTATCCTGCACCTACATATTATGCTCATTTAGCTGCTTTTAGAGCAAGAGCATTAATACACAATATTCCATTAAATATAGATAATCTGCAAGAGGAACAGCGGAAAAAAATGACCTTAAGAATAAATAAAAGTTCACCTATGTTTTTTGTATAA
>Nasonia_vitripennis_Ago2
CCAAAGCGTAAGAATCCAATGAAAGCTGGTACCAAGGGACGTCCTATTACTGTTAAAACAAATATGATGGCGATCAATGTCAGACAGATGAATTCCAATGTTGTGCATTATGATGTGGATATTGTGCCAAATACTCCAAAATACTTGATGAGGCCGGTATTCCTAGAAGCTAAAAAAAAATTGTTCCCAAATAGAAATCCAGCATTTGACGGAAAAAAAAATGCTTTTAGTGCTGGAGATTTACCTATTAAAGATCCATCCACTGCTGAAGTAGTAGTTTACAATGAAGATGGACGAGAAAAAAAATATACAGTTACGATGAAAATAGCTAACCGAATTGATCTATCTTGGTTAAAAACTGTGAAACCAGGTTTACAAGAAACAGAGAGAAACCAAATCAGTTTGCAAGCTCTGGACGTTATAATGCGTAATGCTCCAGCTCTGACATCTACACCAGTTAGGCGTTCATTTTTCACACCACCAAAAGGCCAAGTGATGTCTCTTGGTGGAGGTATGGATTTATGGGTCGGATTGTTTCAATCAGCTGTTTTAGGCTGGAAACCCTACTTGAACATTGACGTTGCACATAAAGGGTTTCCCAAGCCACAGAGTGTATTAGATTTGATGAAAACCATATGTGGCTGCGATGAAGACATTAAAAAATTTTTAAAAGGCTTAAAAGTAACTATAGAGATTCCAGGACAGCCTACATCCAGACGAACACAACGCGTTAACGACTTAGTTAAACCTCCAAGAGATAATGTTTTCGAACATAATGGTCATAAAATCACTGTCGAACAGTACTATAAACACGAAAAAAAATATACTATAAAATACCCAGATTTCCCTTGTCTCTGGGTTGGTGGAAAAGATAAAAATGTTCATGTCCCACCAGAAATATGCACAATTGTTGGTGGACAAGCAACTCAAAAAAAATTAGATGAGAACCAGACATCATCAATGATAAAGTTTGCAGCAACGGGAACGGAGGACCGCAAGAGAAAAATAATGGACGCGTTTAACTCGATGCGTCATAATCAAGATCCATGCATGAAAGAATTTGGCATCTCTGTAAGTGGAGAATTCGAGACAGTTCCAGCACGTGTTTTGGATCCGCCACAACTAAGATATCAACGCCAAAATGCGCGTGTTGCAAAAGGTGTTTGGAGAGCGAGTCAATTCATAAAACCAAGTCCATTAATTGGGGAAGATAATACGTGGACCGTTTTGAATCTAGATTATAGAACTAGAGATGACGGTCTTTACAAACTTGTTGACACATTAAAAAGAACAGGTGAAAATGTTATTATTAGTCAAACTCTTGGAATGCCAGTTGGGAATCCCTTAAGTCCATTCAGAAGCATGCAGTTAAGAGGACAAGATATGCGAGAACTAATGGCATATTTCAATGAAATGAAAACGAAACAAATTAAACTGGTTGTTGTAGTAGTTCCAGAAATGAAAGGCCCCTACAGCAAAGTGAAGCAAATGAGTGAACTTCGAGTCGGTGTTTTGACCCAATGTTTAAAAAGTAAAACTCTGTTCAAACTTAACGATGCGACCGCCGGTAACATTCTATTAAAAGTTAACGCTAAGTTGAATGGAACCAATCATATATTTGAAGAGACTGTGAGCCGGCCGCCTTGTCTGAAACGTCCATGCATGATTGTCGGGGCAGACGTAACTCATCCTTCACCGGATGCCACAGATATTCCCTCGATTGCTGCAGTGCGTAATTTAATATTATTTAGTCATGATCCTAATGCATTTAAATATAATGTAGAAATAAGGTTGCAACCACCGAAACAGGAAATTATAGGAGAACTTGCAGAAATTATGAAAATACAATTGAAGTATTTCTATACTTCAACGGGTTACAAACCAGAAAAAATAATTTTCTATAGAGACGGAGTCTCCGAGGGTCAGTTCGGACAAATTATGCACGCAGAATTACTAGCTATTCGAAAAGCGTGTCAATCACTGCAAGCTGACTACAAGCCAAAAATAACGTTATTAGTTGTTCAAAAAAGACATCATATTAGACTTTTTCCAACTGATCCAAGAAATTCTGATGACAGAAACTTTAACGTTCAAGCTGGCACTATAGTGGACACTGAAATAACGCATCCATCACATATCGACTTTTACTTGGTTTCTCATGCTAGTATTCAAGGAACCGCAAGACCAACCAAGTACAGATGCTTGTGGGACGATTCGGATATGTCAGAGGATGAAATTGAAAATCTGACATATTTTCTCTGCCACATGTTCTCGCGTTGCACGAGATCAGTGAGCTATCCGACACCAACGTATTATGCGCATCTTGCTGCCTTTAGGGCTAGGGCCCTTACCCAAGATGTTGACATCGACATGAATAATTTGCCACAAGAACAATTAAGAAAGTTAACTATCAAGGACGAAGTTCTTAAGGGAAGTCCGATGTTCTTTGTGTAA
>Tribolium_canestanum_putative_Ago2
ggagtcaaaggcagacccataaaaatcgaaagcaaccatttatccttgaacgtgggcacactcacagaagcttaccattacgacgtctccatcacacctgacactcccaaaagcttcctccgcgatgtcatgaaccttttcgctcggaaacactatccgaaaaaccacccggccttcgacggccggaaaaatctctactcgcctaaaaaattgcctttgcccaacgacaccatgagtgataccattgaacttgaaggagaaaacaagaaacgggggtttaaagttgtggttaaactggcgagaactgtagatttgtcgccacttcgtgatattttacaaacgagacaatcgccacaagacgctttacaatgcctggatattgtcctaagaaacgctccttctaacagctgcataagctcagggaggtgtttttttacacctccaagggagggccaaattttgcgtctgggggacggcatggaaatgtactacgggttttatcaatcggctatcagaggctggaaacagccgctcctgaacgttgatgttgtccataaggcgtttcccgaagccttgaacgtcctagacctcgtgtgcgaactagggagcgactacaggaacactatgacacgacaagacctcaaccaacccctcactgatttcgtgcaaaaagccttggaaaaattcctcaaacagttgaaagtcacgtatgaaataccgggccaaagtggctcaagacgcatttttcgcgtcaatggcctccgtgcgcccccaagtcaggcccggtttacgcttggcgatggcaaagtcaccacggtggagaaatattaccaagaagtcaaacgctgcagactccagtatccgcatttgccgaccctttgggtgggttcgagacaacgtgaggtcctcataccgttggaattttgcacggtggtgagcgggcaagtcgtcaatcgcaaaatgaacgagaaccaaaccagtgttatgatcaaaaaagcggccacttcgacggacgttcgcaaagataagatcatgcaagttctgcgaaaggcaaattacaatagtgatccctgtgtcagggagttcggattttcggtaaataatagtttcgagaagttggatgggcgcgttttgcagccgccgactctgctgtatgcccggaaggcggaagttacgccgagtaagggtgtgtggagggccgacatgaatcggttttttgtgggggctattgtacacaaatggacgattgtgtcctgtacgaggcatccggagaggggggagcagttggccgatatgatcttcagaatggctagttcgaacggcatgcagatcacctccaaggccactggtccgttccagcacctcggcggtcgccaaaacctgcgcgatatcatcgactacttcaagaggaagcaagaccacgacctcatcatcgtcgtggtccccaacagcggcccccaatactcactggtgaaacaagcggctgaactaaacgtcggctgcctgacccagtgcatcaaagaacgcactatcgccaaactcaacccgcaaataatcgccaacatcctcctcaaaatcaacagcaagctgaacggcacaaaccacatactttcctcccgcttgcccatcatgtcccgtccgtgcatcatcatgggggccgacgtcacccatcccggccccgacgccaaggacgtgcccagcgtcgcggcggtgacggcgtcgcacgaccccaacgccttccagtacaacatctgctggcgcttgcagccccctaaagtcgaaattatcgaagatctgtgcgctattacagtcgaacagttgatgtttttctaccgaaaaactcgtcacaagccggaaacgatcgtgtttttccgggacggggtgtctgagggacagtttgcggaagtgaggcgagcggaaatttccgccatacaccaagcgtgtaaaaaactacaaagggagggctatgagcccaggattacgttcctggtggtgcagaaaagacaccatacgaggcttttcccgacaaatccccgggattcggaggataggaataacaatgttccagccgggacttgtgtagatacgcatattactaatccgatgatgcaggacttttatttggtgtcccatgcgagtatacaaggggtggcaaagcctacgaagtattgtacgctttgggatgataataatatgagtaatgatgatattgaggagttgacatattatttgtgtcacatgtttacgaggtgcaatagatcggttagttatccggcaccgacttattatgcacatttggcggcagcgagggctaaggtttatgtcgagaatgttaagctggacttgactcagttgaagacacatcagcagaagtgtcagattcaagagagcattgtgaaggagaaaccgatgttctttgtttag

>Nasonia_vitripennis_putative_partial_Ago1
CCACGTAGACCAAACATAGGTCGAGAAGGTAGGGTGATTGGTCTCAGAGCAAATCATTTTCAAATTACTATGCCACGTGGTTATGTTCATCATTATGATATTAATATTCAACCTGACAAGTGTCCACGAAAAGTTAACAGAGAAATCATTGAAACAATGGTACATGCATATAGTAAAATATTTGGTACATTGAAACCTGTTTTTGATGGTCGAAACAATTTGTACACTCGAGATCCCTTACCAATTGGTACGGATAAATTAGAACTGGAGGTTATACTACCTGGAGAAGGCAAAGATCGAGTTTTCAGAGTTGTAATCAAGTGGGTTGCTCAAGTCTCTTTATTTGCCCTTGAAGAAGCTTTAGAAGGTCGAACTAGACAAATTCCTTATGATGCCATCCTTGCTTTAGATGTAGTAATGAGACACCTTCCTTCTATGACCTATACTCCTGTTGGTAGATCATTTTTTAGTAGTCCAGATGGTTATTATCATCCACTTGGTGGTGGTAGAGAAGTTTGGTTTGGTTTTCATCAATCTGTGAGACCTTCACAATGGAAAATGATGTTAAACATTGATGTGTCGGCCACTGCTTTTTATAAGGCTCAGCCAGTTATAGAATTCATGTGTGAAGTTCTTGATTTGCGTGATATCAATGATCAAAGAAAGCCATTGACTGATTCACAAAGAGTAAAATTTACTAAAGAAATAAAAGGTTTAAAAATTGAAATTACTCATTGTGGTACCATGAGAAGAAAATATAGAGTTTGTAATGTAACCCGCAAACCAGCCCAGATGCAATCGTATCCATTACAACTGGAAAATGGGCAAACAGTAGAGTGTACAGTTTCAAAGTACTTCTTAGATAAATATAAGATGAAATTGCGTTACCCTCATTTACCATGCCTTCAAGTGGGTCAAGAACATAAGCATACATACTTACCCTTAGAGGTATGTAACATTGTGGCTGGACAACGCTGTATAAAAAAACTAACAGACATGCAAACGTCTACAATGATAAAAGCTACAGCTCGCTCTGCTCCTGATCGTGAAAGAGAAATTAACAATCTTGTAAGGAGAGCAGATTTTAACAATGATTCTTATGTTCAAGAATTTGGGCTGACCATTTCAAACAATATGATGGAAACACTGCCTAATCAAGGTGTGTGGGATATGCGTGGAAAACAATTTTTCACTGGAGTGGAAATTAGAGTGTGGGCCATAGCATGTTTTGCCCCGCAAAGAACCGTACGTGAAGATGCACTGCGGGCGTTTACTTCACAACTCCAAAAGATAAGCAATGATGCTGGAATGCCGATTATAGGTCAACCATGTTTTTGCAAATATGCGACCGGACCAGATCAAGTTGAACCCATGNCTGAAGTAAAAAGAGTTGGAGATACACTCTTGGGAATGGCAACTCAATGCGTGCAAGCTAAAAATGTTAATAAAACTTCACCACAAACTTTATCAAATTTGTGTTTAAAAATTAATGTGAAACTTGGCGGTATAAACAGTATTTTAGTACCTAGTATAAGACCAAAGGTATTTAACGAGCCAGTTATATTTCTCGGCGCTGATGTAACCCATCCTCCTGCTGGAGATAACAAGAAACCTAGTATAGCGGCAGTAGTTGGTAGTATGGATGCCCATCCTTCTCGTTACGCAGCCACTGTTAGGGTTCAACAGCATCGACAAGAAATCATTCAAGAACTTAGCTCTATGGTGAGAGAACTTCTCATCATGTTTTATAAAAGTACGGGTGGATACAAACCACATAGAATTATTTTATATCGAGATGCTGTGTCAGAAGGTCAATTTCTACACGTTCTTCAGCATGAACTTACTGCCATACGTGAAGCTTGCATTAAGCTTGAAGCAGATTACAGACCTGGCATAACTTTTATTGTCGTTCAAAAAAGGCATCATACACGGCTGTTTTGTGCAGATAAGAAAGAACAAAGTGGTAAAAGTGGTAATATCCCAGCTGGAACAACAGTTGATGTTTGTATTACACATCCTACAGAATTCGACTTCTACCTATGTAGTCATCAAGGAATTCAGGGAACATCAAGACCTTCTCATTATCATGTACTCTGGGATGACAATCATTTCGAGAGTGATGAATTACAATGTCTAACATATCAATTATGTCATACATATGTAAGATGTACTAGATCAGTAAGTATCCCTGCACCAGCTTATTACGCTCATCTGGTTGCTTTTCGTGCTAGATACCATCTTGTGGAAAAAGAACATGACAGTGGAGAAGGATCTCATCAATCGGGTTGCAGCGAAGATAGAACACCTGGTGCAATGGCAAGAGCAATAACGGTTCATGCTGACACTAAGAGGGTCATGTATTTTGCGTAA

>Drosophila_melanogaster_putative_Dicer2
MEDVEIKPRGYQLRLVDHLTKSNGIVYLPTGSGKTFVAILVLKRFSQDFDKPIESGGKRALFMCNTVELARQQAMAVRRCTNFKVGFYVGEQGVDDWTRGMWSDEIKKNQVLVGTAQVFLDMVTQTYVALSSLSVVIIDECHHGTGHHPFREFMRLFTIANQTKLPRVVGLTGVLIKGNEITNVATKLKELEITYRGNIITVSDTKEMENVMLYATKPTEVMVSFPHQEQVLTVTRLISAEIEKFYVSLDLMNIGVQPIRRSKSLQCLRDPSKKSFVKQLFNDFLYQMKEYGIYAASIAIISLIVEFDIKRRQAETLSVKLMHRTALTLCEKIRHLLVQKLQDMTYDDDDDNVNTEEVIMNFSTPKVQRFLMSLKVSFADKDPKDICCLVFVERRYTCKCIYGLLLNYIQSTPELRNVLTPQFMVGRNNISPDFESVLERKWQKSAIQQFRDGNANLMICSSVLEEGIDVQACNHVFILDPVKTFNMYVQSKGRARTTEAKFVLFTADKEREKTIQQIYQYRKAHNDIAEYLKDRVLEKTEPELYEIKGHFQDDIDPFTNENGAVLLPNNALAILHRYCQTIPTDAFGFVIPWFHVLQEDERDRIFGVSAKGKHVISINMPVNCMLRDTIYSDPMDNVKTAKISAAFKACKVLYSLGELNERFVPKTLKERVASIADVHFEHWNKYGDSVTATVNKADKSKDRTYKTECPLEFYDALPRVGEICYAYEIFLEPQFESCEYTEHMYLNLQTPRNYAILLRNKLPRLAEMPLFSNQGKLHVRVANAPLEVIIQNSEQLELLHQFHGMVFRDILKIWHPFFVLDRRSKENSYLVVPLILGAGEQKCFDWELMTNFRRLPQSHGSNVQQREQQPAPRPEDFEGKIVTQWYANYDKPMLVTKVHRELTPLSYMEKNQQDKTYYEFTMSKYGNRIGDVVHKDKFMIEVRDLTEQLTFYVHNRGKFNAKSKAKMKVILIPELCFNFNFPGDLWLKLIFLPSILNRMYFLLHAEALRKRFNTYLNLHLLPFNGTDYMPRPLEIDYSLKRNVDPLGNVIPTEDIEEPKSLLEPMPTKSIEASVANLEITEFENPWQKYMEPVDLSRNLLSTYPVELDYYYHFSVGNVCEMNEMDFEDKEYWAKNQFHMPTGNIYGNRTPAKTNANVPALMPSKPTVRGKVKPLLILQKTVSKEHITPAEQGEFLAAITASSAADVFDMERLEILGDSFLKLSATLYLASKYSDWNEGTLTEVKSKLVSNRNLLFCLIDADIPKTLNTIQFTPRYTWLPPGISLPHNVLALWRENPEFAKIIGPHNLRDLALGDEESLVKGNCSDINYNRFVEGCRANGQSFYAGADFSSEVNFCVGLVTIPNKVIADTLEALLGVIVKNYGLQHAFKMLEYFKICRADIDKPLTQLLNLELGGKKMRANVNTTEIDGFLINHYYLEKNLGYTFKDRRYLLQALTHPSYPTNRITGSYQELEFIGDAILDFLISAYIFENNTKMNPGALTDLRSALVNNTTLACICVRHRLHFFILAENAKLSEIISKFVNFQESQGHRVTNYVRILLEEADVQPTPLDLDDELDMTELPHANKCISQEAEKGVPPKGEFNMSTNVDVPKALGDVLEALIAAVYLDCRDLQRTWEVIFNLFEPELQEFTRKVPINHIRQLVEHKHAKPVFSSPIVEGETVMVSCQFTCMEKTIKVYGFGSNKDQAKLSAAKHALQQLSKCDA

>Apis_mellifera_putative_Dicer1
SMAFPLNDQIYTKSFTPREYQVELFYAAKDKDIIVCLGKNYEQTFLVIKLIQEFATNNISQGGKRSLYILTDEDKCTIKASYIQQLTDLKVLLCDTCSTAEFIEKFEISHVRNINTLLLATSKTCAQLLADKKILPHQINLVIVDECHKSINNSQLKFILQTILSCNNVPRIIGLAVPLFNLTQEPGRLGLEIEKVENTFQCEVETASDILSILRYSPKPKEYVVEYAKSEKGELHITIENHILHAIEFLRDHRYDPTEIYNEEFYEDIQKIPDPTEKPFEMMQDLLHILETLGPWCADRAAFALLILTEKLKIKTPYERHYLLLNMIASVFTKIRALCDNAFEVLSEKEKIYKYTTTKVHRLLQILKTYTPYYTKSRKFPANNRDSIKDKFMQSKKLDCNWKSSEENCKKPPVARHMRGITDPDLLCGVIFVDKAFVAKVLFYLLNEISMHDEELHFLSPLYTIEKNIDDISYSKDLEIEHRKQEEVLKRFRIHECNILISTSILEEGLYIPKCNFVMRYDFPKTYQSYVQCKSRARAPDALYVLLVSQEMSKEYVWQLAQYHYIEKTLLVKCSNNEPSEEEENEADMYAAMIPHYKPLDGGDAPKVTFNSAISLVNRYCAKLPSDTFTRLTPEWSIQEMNIDNILMYICSLRLPINSPVKYIVSVTEALTDCRPIIGVPSYLYHINLVLSCPLPEEQNTRGRRIYPPEESAIGFGIITLKEIPKLCPFPIYTRSGEVHVKLKLTKQTIILNEMQVEKIATFLNYTFTNVLRLQQYLMLFDPNASENSYMIVPVKLGNFEYYEQSDIAVDWNFLECIYKNRNIGPTKIPEEARKNFKFDASKYHDAVIMPWYRSQDQPQYFYVAEICTNLNPKSSFPGNDYGTFEEYYLKKYDIQIQNLDQPLLDVDHTSARLNFLTPRYVNRKGVALPTSSEETKRAKRENLEQKQILVAELCAIHPFPASLWRQAVCLPCILYRINALLLANQIRCQVAQMINLGQENLNSDFEWPALDFGWSLAEVLKKSKESEKTKLIRNELNSTNAIDTKCQNISKDITENLYKLDKEDLNESNYEFQLTNDKITEAEQISNDENELEIGTWSSDMAMNSLDFGANNLKSFPLNVTVLPNEFNWNDIRYGSPACESDFDGYESDDIYSDGFADTSDESEDENRGLRISYMGENVAEAVEDEKQISKQEVNKRILDLLETEKNSDEILWSYAKESEVLITKHKLAHYEFAKIRECEIKQNGSFIPYNNKIVIKRKTSFSLHSEENLPNYKYKTYVETVVDKFTQEILNNNETIQPIKKNSNTPKFTYHFDSNLFSFDFQPKLENHPGPSPSLILQALTMSNANDGINLERLETIGDSFLKYAITTYLYCTYDNIHEGKLSHLRSKQYRLGRQKMLGESMIATKFEPHDNWLPPCYYVPKELEQALIESGVPSTLWNQADIPALQAVNPFEITQLVRETEQKLGVMKNELDRNETTLPTYNLITQHSIPDKSIADCVEALIGAYLIACGPRGALLFMAWLGIHVLPTEEINIIQETEPKDRIPGSTPFVKGKNEKGETIWTQVFRYGKLEEPQNPLLRYIVDPEEELKLMLDGYEELEKNIGYKFHDISYLLQAFTHASYQPNRLTDCYQRLEFLGDAVLELSITRHLYEDTRQHSPGALTDLRSALVNNTIFASLAVRCGFHKYFRHLSPGLSIVINRFVRIQEENGHSISEEVRNFVSKIRNMNDTTILGEEECEEAEDVEVPKALGDVFESLAGAIYLDSGMSLDAVWSVYYAIMKNEIEQFSTNVPKSPIRELLELEPETAKFGKPEKLADGRRVRVTVDVFGKGSFKGIGRNYRIAKCTAAKCALKKLKRMQNYSREK

>Anopheles_gambiae_putative_Dicer2
MLPENKEPMEDFAPRNYQVQMKEICLAKNTIIFLPTGSGKTYIALMVMKEISHQLRNTVHEGGKRTFFLANTVALAKQQAQFFARHMPFNVRLYTSEVNVDAWKSDRWHEEFSEGQVIICTAQILLDVLRHGYMSPANINLIVFDECHRAVGQHPMHAIMKEIVAAPASERPRVLGLSGTLLFKELKMASQVPDELERLENTFSSTIATVANYDDYATVASFSTNPNEVLVTYSKPAVHLMPLVKEMWPRIDAFVEWLLQVYLPEYSTQSTRTLQKSFCKPLKEVKRALTEFKHQLEEHGMYAGSLAILAVIVQLEVSKRQSPCDKARQVYRSAISFCESIRHELVEAMSGLRGTHQILSFSSDQARKLLKYLEDSYRTAEDKNKQALVFVKRRFTAKVLYHLIRIYFHCLSKRDNEDELVEPIVKPDFIVGANAALEESIDAILVVREDRRVIENFRKRKINVLCATNVLEEGIDLQMCNMVIMYDAPLSYASFMQSKGRARMKTSTYLMMTPAADLQQFAKRMKLYRDIENRLKEELVGKTINRPEPLENDVRKELLDDLIPPFYTPFKAKLDALSAIQLLNRYCMSMPRDLFTGSNVTWERIDRSPTEIIVTVKLPLQSTVREVIHGQTMKNLKLAKQSAAFNACKRLFEVGELNMYLLPIATKDKVEELSEQYFKLWRKMSDGKSGVDGAHGQSLALTQFSLLFAKKKKKKKKKLEPNPKQAGTMKYVRGHKIVYPEETVGCTPQADGEQCYVYIVRMRAHFDANTHLENVRIFQELYSSANNFGILTRKRLPRLARMKLFVTLGAIGVEIVPEPVCITLAPDSGELQRLKRFHLLLFRDLLKVWKPFTVLDALPEENGFLIVPMLRSQSIDWELMGKFPYLRPAAETSTRARQHLRFETEQYLLRVVHPWYKNDPDQNYVVVRVRDDLRPTSPFPNAKYDSYEQYFAQEHHQVVVRHEDQFLIEVKGITTSLNRLHPGAEADGGASTRSRYWEFQEILIPELVHNFEFPADYWLKATLLPSALHRVHYLLLAEGIRVDLARNAQVGSEHCERVEDVIIDRPSGKQLLQVLNQIHSDSISLADRVQYPWEENEQPKDLERNWDTVSKIDIDYYASFVKKYEQQAVTIVTDVNRSVTETNIDRMLANLNMNKNEAEASPVKALPALEDGHGPVAQIAMLRLTMDNTANVALQQSDLLQALTTKSSADVFNLERFEVLGDAFLKFAVSVYILFRHTSWHEGYLTTCKGRMVSNRNLLYCAMGYGLPGKIKAHPFDPKNDWVPPLSTVPGAVRRAMVDANESPALLYNLKLTEEEIQSGVVAQATVDKFLPLIEQAPAPSQSTLHTVLQQVQIRDKVVADVTEALLGVCVKTVGYERSFRFLSHLGIIPKGADVPMLLRTTTFPIGDYFPVRHKVDQLLCNPERIEATLGYRFRNRTYLLQAFTHTSYTSNSLTGSYQQLEFLGDAVLDFLVSMYIYERNPSMSPGQLTDLRSALVNNVNLACVLVRNELHRHILSQSPMLTDAIGKFVAVHRCHRNQGSNWVRLLTEESDTPMAEYVDVPKVLGDVLEALIGAIYLDSGNDLAATWEVCFRLLRDEIADFTRKTPIQVVRQLYEHPEASPHFSAPFVEEEVVYVKLSYTHRSQRQTVYGFGKNKDDAKRAAAKIALSKIM

Aedes_aegypti_putative_Dicer2
MDMIMPQQDDFIPRDYQRTMKTICMQKNTIIYLPTGAGKTHIALMVIKEMGKDLDKPLTEGGKRTFFVVNTVALAKQQAEFLSHNLTYDTSIYTSDRNVDAWKQDKWLEEFAKYQVIVCTCQILLDVLKHGYLSVKHINLLIFDECHHGVGEHPMHGIMEQFLRVPKSDHPRVIGLSGMLLYKQIKSVALVSPELERLENTFNATIATVGSYDAFTEVCKFSTDPNELLVSYSTLRLSPVMADIVNNINAFSQTIEEFHLPKYLNQNKALLKDRPKPLKEIRKLFTELIYQLGDTGLFGGSIALLGLIVQFELDKRQSDSSMLRLALRSCITFCESLRHQIEKLMSGLDMKTKLTKFSSLKVRQLIDQLEKLYEENRDKKAKTLIFVQRRFSAKVLYHLLKIYFAETEDANLIVPDFMVGNNGSMPESIEQILSAKKDRRVLERFKKNETNVIVTTNVLEEGIDLQMCNTVVKYDHPQTFASYQQSKGRARMKNSQYMVMLDNENRHIFLEKYRLYKSIEEELRRCLIGKTINRPDPLDADVHKELYNEIIPPFFTAKGAKLDALSAIQLLNRYCMGMPRDAFTNTNVTWERIDLKDGRIIVEVLLPLQSTVREKISGNPMRNIKLAKRSAAFNACRKLYENKELNEHLIPIDCKYQLNNLKDVYFRHWKDFDADLGKLAGTQKCIRTHAIQYPKQTTECFPQPGKPCYIYVLRIAAGFAQDPTNDNVNIFHSLYSSENNFGLMTTKPLPALAKMKFFVTLGLINVHIEETPIVLPNGGSEIELALLRQFHVTVFRDVLKLWKEFLCCDYDNEENSFLVVPLKNSTHLDWKLIREFQNLSEPPSEISTIARNKMEFEADKYRHKVILPWYKNNKEQPYVVTMVHEHLTPESPFPNPEYGSYANYFSQAYHLAVVKPDQFLIEVKGITSYLNRLNPGVEDDGKSTRSKHWRFNEILIPELCHNYQFPADYWLKATLLPSALHRLHYLLLAENIRVDLATGANVGCLENHTIEDVDVEYKERKGKQLEELQLMEFEEDEDEDDEFDLEEAKRSLVAPENLSELARNQMCSITGDIPLPWQEDEEPVDIERNWDQVSKLDLDYYNVFVNKFSDLSMREKAAERISTAYTSAVYRRAAGSPKREPMAILDVPVDQKFAIKLLQLTPANTVNVNLQQKNIIKALTTKSSSDVFDLERYELLGDAFLKFSISLYLVKYHKEWHEGFLTAVKGQIVSNRNLVYCAIKYGLPGMLKIHKFDPKNDWQPPLATVPKNIKRTMQSVNHSARVLYRLTLTEEEIKTGVVTAKNSDDFIAQLELHGNMPDPSPMANYLSQQTMGDKTPADAMEALLGVCVQSVGIERSFKLLPHFGILPKTHNVLRLLADKIENQRLKTHIDIREVDAFLKNYRRIEGILGYKFKDRTYLLQALTHASYPTNRITGSYQQLEFLGDAVLDFLISMYIFEQNPTMSPGQLTDLRSALVNNVTLACILVRHGLHLYILAESASFTDTVSKFVLFQEQHKHEITDQVNLLVEESDRKMAEFVDVPKALGDVFESLVAAVFLDSGNDFAATWQVIYGMMGNEILTFTENTPIQIVRQLYEFKPSCKPTFSRAIPDEDTVLVKLRYEIRNQQHEAYGFGQNKDDAKRAAAKAALQVLRKHYRSAK
