# Supplementary material for: The components of the Daphnia pulex immune system as revealed by complete genome sequencing
Source: BMC Genomics. 2009 Apr 22;10:175. doi: 10.1186/1471-2164-10-175 (PMC2685406; doi:10.1186/1471-2164-10-175)
Supplement: Additional file 5 — List of Daphnia pulex gene models. For each gene model entry we list the gene name (ID) and coding DNA sequence (SQ). Additionally, under the tag FT, we give the coordinates of the nucleotide sequence to the JGI Daphnia pulex genome sequence, version 060905, unless otherwise noted. [file 1471-2164-10-175-S5.zip]

Archive with 1 entries (1 files):
- sup5
