# Supplementary material for: The components of the Daphnia pulex immune system as revealed by complete genome sequencing
Source: BMC Genomics. 2009 Apr 22;10:175. doi: 10.1186/1471-2164-10-175 (PMC2685406; doi:10.1186/1471-2164-10-175)
Supplement: Additional file 5 — List of Daphnia pulex gene models. For each gene model entry we list the gene name (ID) and coding DNA sequence (SQ). Additionally, under the tag FT, we give the coordinates of the nucleotide sequence to the JGI Daphnia pulex genome sequence, version 060905, unless otherwise noted. [file 1471-2164-10-175-S5.zip › sup5]

Additional file 5
List of Daphnia pulex gene models

For each gene:
The gene name is listed under the tag 'ID'.
The scaffold number of the gene, followed by each exon coordinates, are listed under the tag 'FT'.
The coding nucleotide sequence is listed under the tag 'SQ'.

ID   CHT14
FT   scaffold1 complement(join(684102..684335,684430..684630,684694..684822,684889..684925,684997..685145,685222..685269,685327..685402,685489..685519,685590..685686,685749..685880,685959..686251,686346..686421))
SQ   Sequence 1503 BP; 424 A; 333 C; 332 G; 414 T; 0 other;
     atgaagtttt catttgccgt gctagttctc gtagccactc tacatgtatc tgcttcctta        60
     tccgtcgggt cgaaagccga taaaaagaag atggtttgtt actacggcag ctgggctgtc       120
     tacaggccag gagccggaaa atttgacgtc gaagatttgg atccctttat ttgcactcac       180
     attatttacg gattcgctgg actcggctat gacaacacca tcatctcact agatccctac       240
     aacgatctgc cggagaactg gggcaaaggt gcgatggtac gtttcactgg actcaagagc       300
     cagaatcctg aactgaaagc aattttggct attggaggat ggaatgaagg atcggaaaag       360
     tattccaaga tggtctctag tccttccgag cgagccaagt ttacgtcttc tgtcgtagaa       420
     tttctcctca agtataattt tgatggctta gattttgatt gggaatatcc tgcaaataga       480
     ggtggtgcca taatagataa ggaaaatttc attcgtatga ttgaagagct caaaactgct       540
     ttcgccccac acggtttgat gctgacagcc gccgtctccg ctggaaaaac aacaattgat       600
     actggatatg atatcccatc aatgactagg atattggatc aaattcatat catggcatat       660
     gattttcatg gagcatggga aacttttact ggtcacaact caccgcttta tggcaatgaa       720
     ctcgattacg gagaattcgt tgacttcaat caagatttcg ctgtcaacta ttggattgaa       780
     aatggagctg atccttccaa actgatttta ggaatgggtc tatatggacg aggatttgtt       840
     ttaaacaacc cagctgacaa cggtttctac gctcctgcaa atcaaccgat ctctgccggg       900
     ccatacactc gcgaggccgg aatatgggga tataatgaga tttgtgagaa atttgctgct       960
     gagccaggcc tctggactgt agtcgttgac ccctcttaca tgtctcctta cgcttacaaa      1020
     ggcaaccaat ggataggcta cgacgaccaa aattctctta agactaaagc tcaatatgct      1080
     gcttcgaaag gattaggtgg ggccatggta tggtcggttg aaacggatga tttccatggc      1140
     acttgtcacg gaaacaactt tatattggta aaaacaatct acgagactct gaatgggccc      1200
     atcgtttatc catctccacc taccggttca acaggagagt ttaccaccga gaaatattcg      1260
     accactacga gcactcgtcc aacaaccatt acccctccac caaatcaaac ttgtcagtca      1320
     gagggatact tccgtgatcc gaatgattgc ggaaaatact atctttgtgt ggcaaatgga      1380
     agtgaatggg tcatttacaa ttttgaatgc ggagctggaa ctgtttttga tccatctacc      1440
     aacaactgca atttccccta taacgttccc ggctgcgaaa actatcctgg caaagacaat      1500
     tga                                                                    1503

ID   CHT13
FT   scaffold1 complement(join(687528..687785,687862..688035,688093..688227,688293..688418,688485..688670,688758..688884,688954..688979,689071..689172,689244..689375,689444..689477,689554..689815,689897..689969))
SQ   Sequence 1635 BP; 458 A; 403 C; 354 G; 420 T; 0 other;
     atgaaaactc tatggagaat agttattttg gtggctatag cccaccaggt catgtcgctt        60
     gccatagaaa aagcggccga gaaaaagaag atggtttgtt attacggtag ctgggcagta       120
     tatcgtcccg gtaacggcaa gttcgacgtc gaaaatattg acccgttcat ctgcactcac       180
     atagtctacg gttttgctgg tttgggatca gacaacatga tcaaacccct cgacccctac       240
     aatgaccttt acgaaaactg gggcaaagga gctttcctaa gattcacggg actgaagaag       300
     aaaaatcctg aactcaaagc tctcattgct atcggtggat ggaacgaagg atcggagaaa       360
     tattcattga tggcatctga tccagcaaag agagcaatct ttgtaaactc ggtggtgaac       420
     tttcttataa cctacaattt cgatggcttt gatttcgatt gggaataccc tggaaatcga       480
     ggtggtgcca tagcagacaa gatcaacttt gtgcttttac ttcgtgaact gaagtcggcg       540
     tttgctccat atggttttct tcttaccgca gctgtgtctc ccggcaaatc agccattgat       600
     tccgcttatg atattcctgc agtggcgagt gctttggatc aaattcactt gatggcgtac       660
     gattaccacg ggagctggga gacctacaca ggattgaacg cgcccttgta cgccaatccc       720
     agggtggaaa gcggaagcaa tttgttgttg aacgtgaact ggactgtaaa ctattggatt       780
     tcaaatggtg ctcctgcttc caaaatcatt ttgggtatgg gcctgtatgg ccgtggcttt       840
     acgttggctt cgccgactca aaacggtttc tatgcttacg ctccgcaacc gattaccgct       900
     ggaccttaca ctcgggaatc tggaacttgg ggttacaacg agatttgcga aaagtttaag       960
     gccgatcctt cttggactgt cgttcgtgac tcctcttacc taacaccata tgcattcaaa      1020
     tctagccaat ggatcggcta cgacgatcaa caatctctta caatcaaagc tcagtatgct      1080
     agttccatga atttgggagg agctatggtc tggtcgattg aaacggacga tttcaggggt      1140
     ctctgtcaca atgtaccttt catccttatt aaaactatct acgaatctat gaatggacct      1200
     atcacaactc ctgcaaccac tacatccacg acaaccacaa caactccaag aaccgcaacc      1260
     accacaacaa cccctgtgac gactacaact actaaaagca catcatcacc ttctacctcc      1320
     agtacaacta ctcagggcac cactatttgc ggtcctacaa gttctattac aactacaaaa      1380
     agtccatcaa tttacacgac attgccacca ataaccacga cagccggagc acctccaccg      1440
     aacacgcttt gcaaaagtga aggcctcaat tcagatccca atgactgcgg aatcttctac      1500
     acttgcatca acaacggcca gggtggatgg accatttaca cgcagcgatg tgccaatgga      1560
     actgcattca gcgaggcgct gaacacgtgt acctacccgt atcaggtctt aggatgtgaa      1620
     aattataccg gttga                                                       1635

ID   CHT15
FT   scaffold1 complement(join(699762..699857,699914..699973,700023..700256,700356..700493,700572..700697,700769..700954,701032..701158,701226..701353,701428..701559,701625..701658,701730..701965,702513..702572))
SQ   Sequence 1557 BP; 431 A; 326 C; 366 G; 434 T; 0 other;
     atgagattcc tcatttttgg attagttctt tgcagtgttt tgttggttgc acgtaagttt        60
     ggatactgta catgggcagt gtatcgtcca ggaaacggaa aattcgacgt agaggacatt       120
     gataccaacc tctgcaccca catcatttac ggattcacag gactcggaac ggacaacaca       180
     attcagtgtc tcgatccttg gaacgacctt tacgacggcg gtggaaaagg agctttgtat       240
     cgtttcactg gactgaaaag taaaaaaccg tcgatgaagg ctcttgtcgc aattggcgga       300
     tggaacgaag ggtccgaaaa atactctgtg atggtttctg atcctgccaa gcgagccgta       360
     tttgtcaact ccgtggtgaa ttttataaaa aaattcaatt tcgacggtct tgactttgac       420
     tgggaatatc cagctaatag aggcggaatc ccttctgaca agcaaaattt cgtcagcatg       480
     attcaagaat tgagaaatgc ttttgccccg tacggttggc tgcttacagc tgctgtttct       540
     cctggaaagt cgacaattga cagcgcatac gatattccag ccgtagcgag taatttggat       600
     caggtccatg ttatgaccta tgactatcat ggggcttggg acccatacac tggtttgaat       660
     tctccattgt tctcaaacaa tcttgtcgat aaaggcactg acaatatctt gaatgcgaac       720
     tggacgatta actactggat ctcgaatggc gtacctcgtt ctaaaatcat tttcgggatg       780
     ccactttacg gtcgcggatt tgttcttgac aatccttccg taaacggctt ctatgctcca       840
     gccgctcttc ctattcccga tggaccctat acgaggcaaa atggaacatg gggatataac       900
     gagatttgtg agaaatttaa atatgaagct ggatggacag ttgttcgtga ctcatgctac       960
     atgtctcctt acgcagtcaa gggaaatctt tggataggat acgatgacca acagtcattg      1020
     cgggctaagg gtcaaatgat tgctgccatg aatttgggcg gtgcacttat ttgggacatg      1080
     gatactgacg atttccgcgg tctttgtcac ggaacaacat tcattttgac caaaacagtt      1140
     atcgatgcca tgaacgggcc aactaacatg gtgtgctact atggtacatg ggcagtgtat      1200
     cgtccaggaa acggaaaatt cgacgtagag gacattgata ccaacctctg cacccacatc      1260
     atttacggat tcactggact cggaacggac aacacaattc agtgtctcga tccttggaac      1320
     gacctttacg acggcggagg aaaaggagct ttgtatcgtt tcactggact gaaaagcaaa      1380
     aacccgttga tgaaagcgct tcaaaactca tttcatcttt atacaggtgg atggaatgaa      1440
     ggctctgaaa agtactcaaa gatggtttct gatccagcca aaagatcaat cttcgttaat      1500
     tccgtagtga acttcattag gaaatatggc tttgatggtc tagatttcga ctgggat         1557

ID   Toll2
FT   scaffold1 join(2083597..2086355,2086431..2086536,2086610..2087038)
SQ   Sequence 3294 BP; 991 A; 683 C; 615 G; 1005 T; 0 other;
     atgtcctacc gttttgtgtt gtgttgtgtt ctttttcaaa ccattgttgt cagtcaagaa        60
     ctaagtgctg ctatcgacca gcatccagaa agtttttgga aatgttctcg aagtgaaaat       120
     cctgaatgcc aatgctttcc gaagacaaat ggcgatttca acttacaatg ttcagttggt       180
     gagggttcta tttctgcaga ttataaagct cttaaagaca atggtgacag ttcatttgaa       240
     attcagtgtt catgtgatga aacgaacctt ctcacagaat ctgtttacaa atatgttaaa       300
     ggaattccaa ctagcaatat ttcatttctg aaattcaatt tctgtccact tccaaaggat       360
     agtttgtcca cattcttagg gaggcatatg aatctcagct tcattcagag aattgcactt       420
     cgttcatgct ctcctattca aactcttcat catgattcat ttcggaacat gccacaactt       480
     gaaattctaa atttacagaa caaccaactt gaaaattttc cagatgattt attcgatgat       540
     caattaaact tgaagacact ttggctagac agtaacaaac ttcaaaaaat aagtggcaaa       600
     atattcaaaa atattcctca actaatttcc ctacaattgg gctcaaatgt aataaaacaa       660
     ttagaaattg gtgccttcag taatctccca aacttgtttc aattgaatct ccaaaacaat       720
     caacttgata tacttccttc tgatgttcta caatccctgg caaatttaaa atatctagat       780
     ctgagtaata ataagctaac aagtttggac aaggatgctt tccagttcaa cacacaattg       840
     attgaacttt ttttgcgaaa taactcgctt gaagtactgc cagaaggagt atttcgtaat       900
     aacaaaatgc tggaaaagat atctttacaa ttaaacacca agctctctac tgttcatcgt       960
     ggtgtcttcg aaaatctaga gtctttgata gtcctagatt tgagttattg ttccttcgac      1020
     cagtcgtctt tcaacaaaca tgctttttca aatttaacca aacttgccaa acttaatctg      1080
     tcacggaata agctaaatgg attgcattca gattggttca ttggacttac taatttgacc      1140
     gatttggatt tgtcgtggaa ttcgatttca agcatcgagg ataatatgtt tagtaacttg      1200
     ggacttttga gtactctcaa gctcaatgga aatagccttg ttcgaattga agccaacgtt      1260
     ttccgaggca ttcgagcctt gaaaagccta tatcttgaag ataatcaaat tgaatttatt      1320
     caaccagcag ccatggaata tttgaaagaa ttaactacta ttaatttagc acgcaatcgc      1380
     ctgaaattcg atgaaggtct tgtcagtcct ctcgacggct ggagacaatc tccgctgcag      1440
     tacaatttaa aattagaatt aatcgatctt tctgaaaacc aaatcgctga tctatattcc      1500
     gactggggtt tgatgaaatc gttgactcgc cttatcttga gccacaatca aataacaagt      1560
     tttgccatca ccgacattgc aatattatct ccgacacgag actttacttt ggatcttcgt      1620
     aacaatcaaa tcacacatgt aaatttcaat ttggccgaat ttgttgacgg acgatcggat      1680
     gatgggaaaa cggaagatcc gatcctgaaa aagatagtgt tgcttgatga taatccactg      1740
     ttatgcgatt gtgatgcata cttcatggca cagtacatga atcgaactat gccggccgtg      1800
     aggcattctt ggaagataat tgcaccaacc tgtgagcagc cagcctcact tgccggcatg      1860
     gcgcctactg aagtgaatcc tttgcagttt ctttgcaatt gcccagatgt ccctgaaatt      1920
     tattggcctt gcgactgtaa ccgacggcca gtggatagaa cagtgttgtt taactgtcaa      1980
     aataagaacc taacggaaat ccctgcaaac ttacccaaac ttaccggcgc actctccgat      2040
     tacaagattc aaatgaatct ttcgtccaat tcgattagta tcggacaagt caacccaaac      2100
     tcgtttaact gttgcgcaga tgtgaccacg ctagacttga gcaaaaacgg aatggagtct      2160
     tcagtgtttg atactctcaa ttgggctcca aatctactcc tccgtttccc tagtctcaat      2220
     cgactagacc ttacttataa caatttcaat acgattccta atggagttat tgatgcttgg      2280
     aatggaactc gcaatttaac ttacagttta agtggaaacc cttggagatg cgactgttca      2340
     aacttggcgc tactgaaatt catatatggt tcatggaaac gcgtggaaga tttcaaccag      2400
     atgaggtgtg ataacgggct attttttttt gaattgtctg ttgaaaaatt atgcccatcg      2460
     ctgaatgccg cgtcgaaata tttgactata gcgatgccag ttttagcttt gctggtattt      2520
     tgtatatgca cgatatttta ccgttctcga cgagtaatac gtgcctggct ttacaaccac      2580
     caattttgct tatggtgcgt tgttcaagaa gaagaagaag aaaatgacga tcgaatttat      2640
     gacgctttta tcagcttctc tcacaatgac gagaaatttg tcgatgagct tgtggcccaa      2700
     ctggagcgac ctccggttgg tttgcccaat taccaacttt gtcttcatca tcgtgattgg      2760
     ttggcaggtg aatggattcc tgatcaaatt gttcgctcgg tggcttcttc caaaagaacg      2820
     gttgtaatct tgaccgaaaa tttcttggac agtttttggg gaaagctgga attccgaact      2880
     gcttatcaac aggtgcttaa ggataaacgc atgcgactta ttgttatcgt aaaaggagaa      2940
     cttcctccga aagacaaaat ggatacagag cttcaaactt acctgtccct gaatacatat      3000
     ctgaaatatg atgatccgtt tttcatggag cgactacgat acgccttacc ccacaagaaa      3060
     aacactattg agcctggttc aagaataacg caagcgatta tccagcatag tgactcggtc      3120
     ggaaaagatc aagcaaacgg acttaagccc aatcatcttc catccttgcc atttctcact      3180
     gatcgtgaaa aacaaaagat acatgtgatg ttgcctcctg atatcgaaat gtctctgaca      3240
     ccgaccagtt cagcaagttc aacggccccc tttttccctc attctccgaa gtga            3294

ID   CHT16
FT   scaffold1 complement(join(3113273..3113310,3113381..3113509,3113575..3113643,3113742..3113776,3113843..3114332,3114415..3114640,3114709..3115007,3115070..3115178))
SQ   Sequence 1395 BP; 361 A; 325 C; 316 G; 393 T; 0 other;
     atgaagatag tcgccatatt ggcgtttgcc ttactagtta ccttggccaa tgcacaagga        60
     aactacaaaa aagtttgcta ttttgcaaac tggccatact accgctcagg agctgggcag       120
     tatggcgtgg acaaactgaa tgcatttgaa tgcacccata tgatttatgg ttttgcggtt       180
     cttgacaaaa taaaatacga gatggtagtt tatgattctt acgtcgacat cgatctaggt       240
     ggttaccaaa agttcactgg gttgaaagca caaaatccta accttaaaac gctgattgct       300
     cttggcggct ggaacgattc ggctttcact actcagtatt cagaattggt gtccgatccg       360
     gccaaaatgg caaacttcgt atcgaaagct cttgctttcg ttcgtcagta caactttgat       420
     ggcctggatt tcgattggga atatcctggg gacccaggaa agcctgaaga taaagcaaat       480
     ttcattactc tcctcaacat gcttcgtgac gcttttaagc catacaattt gttgttaacc       540
     atggcgccgt cttgcagcat caaacgggct gaagtaagtt atgatattcc aggtatcgcc       600
     gccgccgtcg attttgtcaa tttcatggca tatgatattc atggatcatg ggaaaatact       660
     gttgatcatc acgctcctct ttaccgacgt gattttgagc aaggcgtaga tgctgttatc       720
     atttctgaag cagtcgacta ttggttgtct aaagggatgc ctgcccagaa actgattttt       780
     ggattgccca gctacggtcg tacttttaga ttagctaacg cgtcgcaaac agcattattg       840
     tctccagcta tcggcgctgg ccctcaaggc ccatataccg gcgcggatgg cttcctttcg       900
     ctgtacgaga tatgtaggta ccaacagagc ggatggacgg tggtcatcga tccaactggg       960
     tcgatgggcc cttacgccta ccagggtact tcttgggttt cgtgggacga cattgacatg      1020
     atcatcacca aggtaaaata tgccatgagt aaaggcctcg gtggtatcat gttttgggag      1080
     ctcaccttgg atgactttaa cggcttctgc caaatgggtc cacgaccgct ctcaaatgcc      1140
     ataactgcta cacttgaagg gcgccctttc aatactgcta ctccggctcc aactccaact      1200
     ccgtttccta taacaacaac taaagccatg acctgcacaa gtgaaggaac atactacgcc      1260
     gatcctgcca attgcagcaa atattatcga tgtgttaacg cgagaatcca aacttattat      1320
     tgccagagtg gtcttgtttt caactctgca attaacgtat gtgactggcc ctacaacgta      1380
     cctggttgtg cttga                                                       1395
     
ID   CHT5
FT   scaffold2 complement(join(192088..192156,192262..192744,192810..193035,193111..193388,193484..193592))
SQ   Sequence 1165 BP; 314 A; 268 C; 280 G; 303 T; 0 other;
     atgaaaatag ttgtcttgtt ggcgttgtct ttgctagtta ccttggccaa tgctcaagga        60
     aactacaaaa aagtttgtta ctttgccaat tgggcggttt accgcaacga taaattggac       120
     gcattcgaat gcacccattt gatctatggt ttcagcgtac ttgaccgcgt cacatacgaa       180
     atgaaaatat tcgacgattg ggccgacatc ggtctaggcg gttatcgaac gttcaccgga       240
     ttgaaaaatc aaaatcctaa ccttaaaact ttgattgcgc ttggaggatg gaatgactcg       300
     gcgttctcca ctcaatattc ggaacttgta gccgatcccg tgaagatggc caactttgtg       360
     caaaaagctc ttgctttcgt cctgcagtac aattttgatg gactggattt cgattgggaa       420
     tatcctggtg atccgggaaa acccgaggat aaagagaact ttatcacgct cttgagaatg       480
     cttcgcgacg ctttcaaacc tcacaattta ctgctaacga tagcagtgtc ttgcagtgca       540
     gtacgggctg aaacgagcta caatatccca gcccttgcag aagctgtaga tttcgtaaac       600
     ttaatgacat atgatatcca cggcgcctgg gaaaatcaag tggaccatca cgccccgctt       660
     tatcggcgtg actttgaaga aggcactgag gcgattttag tagccgaatc agttgacttt       720
     tggctggaaa atgggatgcc agccgagaaa ttaatttttg gattaccagc gtacggtcga       780
     agttggaaac tagaagaccc aacacaaact ggccttttat ctcctgcaac cggagccggt       840
     cctttagggc agttcacagg acaagacggt ttcctttctt tgtatgagat gtgctcgtac       900
     caacagagtg ggtggacgac ggtgaccgac ccttctggca agatgggccc atacagtttc       960
     aaaggaacaa cttgggcttc atgggacgat gttgacatgg caatccgcaa ggtcaaatac      1020
     gcaatgagca aaaatctggg tggaatcatg ttctgggaac tcagtttgga cgatttcctt      1080
     ggcttctgca atatggggcg gccgtttgac acctcaactc cggcaccaac accgacactc      1140
     tatccgataa ccactcagcg cccta                                            1165

ID   Toll4
FT   scaffold2 complement(join(1383310..1383606,1383680..1383774,1383847..1384216,1384635..1385707,1386476..1387075,1387229..1387802))
SQ   Sequence 3009 BP; 749 A; 786 C; 687 G; 787 T; 0 other;
     atgaatttgg tgacgttttt cttcatcaca gccgccgctg gatgcctagt cgtgttctct        60
     tcggcgactc tcactccgac ttgccaatgg aacagtgcag ccgggaccgg aaggagggct       120
     gagaaggacg agaatagcct agactgctct tcgccgtcca tccaattacg cagcaaagga       180
     tttcatgata tagaagcggg gaggattccg gcgtgggtag gaccagacgg attaatgcga       240
     gttccatcgg ctttgcctta cttgacttca tcggatatcg cctcttcaag tccggaggct       300
     ttatcacatg gcactaacaa cagcccttac ggttttgttg tcctgcccga aatctcctcc       360
     tcccagacgg acgacgctga gtttgaaggg tcaaacgaac aagaagatga tgaagaagaa       420
     agttcgtttc gtcgactgtt aaagttagct cctttattgt caaagaggga atcacagaca       480
     actggccgta atctctatga attctccccg tctactgaca gagaagatgt cagtttcgcc       540
     gaactgctag tacctaccgc cacccattcg gacgatccgt ctaactcgta tccgacggaa       600
     tttgacgctt ccaacatcga tctaccgtcc ggctgttaca tcgtgccagt cgtcctagaa       660
     gatgatccgc cgggctatct catgtgcaac gacagtacca tgaccaaaat tccgtccgac       720
     ttgccacgac aagttgcgct ctccattttc gagatgaata atacgaacgt cgagactctg       780
     gcaagtggag actttcgaca gctggacgtc gtcactataa aatttgacag taatgctcag       840
     ctggtcaccg tcgaacttgg cgctttcgac ggcgtcacca gcctccactc cctttacatc       900
     gaacacagtt cgatcagcac actgaattgg caagtgtttg acgggttgga cgggctggaa       960
     atgctctcgc taaaagctaa tcggatcaac ttgacggaaa tgttcaagac tacgccaggc      1020
     gacgaggaca cgtgtgccct gcctgatctt catttccttg atttatcgga gaatcctctc      1080
     ggatctctca atcagcacgc cttttggcag ctgcgtgagt cgcccatcgt ggagctcagt      1140
     cttaaatcgt gcggactcgc tttcatccat caagatgcat tcgagccatt gtcctctttg      1200
     aagcacgtcg acttttacaa caatcccaaa ttggtgtcca tcttctcgca cgagatgaaa      1260
     gccccgagtt tacctccttc catctttaaa ctgggtcttg gcaacaaccg tttcgtccag      1320
     aaagtaccgt tggcgatgct gcagaacata tcccgttcac tggtgcagat taatttgtca      1380
     atcaattttt atttcctcct ctccgaaaat gtgtggcctt ccattgagtt tgacaacttg      1440
     acaaccctca ttctcgaatc ctgcagcatc tccgtcgtca acgaaacagc tttccagaat      1500
     atgcctaaac tgacctatct ctacatgggc aagaatcaac tgacgcaggt ggacccttac      1560
     acttttccgc aatcgcttca gctattgagc gtccggcaaa atccacaaat gagcggattg      1620
     tttaccatgt ccaaagacaa ctttgccgga atgacgaatc tgcagtggtt ggatatgaat      1680
     tcaatgagta tcaactcgaa aaacctatcg gctgatgcct ttcaggggct caacaatctc      1740
     tggtacttgc aaatgcgtaa ttcaggactc tccgaaatcc cttcccgttt cttctcttct      1800
     ctgacgaaac ttgtggtact cgatctcggt gagaactcca tcagcacgct accgcaacaa      1860
     ttctctgtcg gcctcacgaa cgccctcatg cttttcttgg accattgctc gctggatttc      1920
     ccagcagaaa ttgattacaa ttaccagcca tttcgcggga tgaaaaatct gtccatgctc      1980
     ttcctgagta aaaacagcat tagccagttt acccccaatt tggtggctaa tcttagccga      2040
     ctgtctgctt tgcatttgaa cggaaatcaa ctccacacct gggagcttgg tacaacggcc      2100
     tacatgcccc acgatgctgc catcgccgtc tccaacaaca aaattcagtt tctacctaac      2160
     caaacgtacg aggaattctc ccgggtagca gccatcgatt tgagcgataa cgctctcatc      2220
     tgcaactgtc aggtaaatat ttcacatatc ccacttatgt cagaggaaga atttcaatgc      2280
     aagagtgaaa tcatcccgtc tacagtcggg cccaatcctg aagtgaacaa ggacacggtc      2340
     gctattgtgt cgtcggtcgt gggcgccatg atagttgttc taattttctt ggcagctgtc      2400
     gcaagttgtt attttagacg taacaaaggc cagaggaaat ggttttatgc cagaaaccaa      2460
     ctcatcatgc ccaatgatgg cttgggggcg aaaacggacg atgacgacaa agagtttgag      2520
     tttgacgctt tcatctcgtt caacgaacag gatcgctcct gggtctatac tcatttagtg      2580
     ccccagttgg agtcgtcgga tccctcagat tcaggagtca agccgtttcg tttgtgcatc      2640
     cacgatcgag atttcacggt tggtcagcga attacggaga atattatcga gaacattgcc      2700
     aaaagtcgca aggtgattat tgttctatct cgtggttacg tcgaaagcaa atggtgtcag      2760
     ttcgagctgc atttatcgca gcaccgtttg ctcgagtcgg agcgacgtga cgccttggtc      2820
     cttatccttc tggaggatgt gcccaagcaa cagcagaatg ccggactgag atatttgatg      2880
     agtacgagga cttatctggc ctggcggagt gaccaggaag ggcagaaact attttggctg      2940
     cgactccgtc aagtgttgac ggcacgtaac cgtgattcta accccgtagt cacgctgtct      3000
     gcgagcacc                                                              3009

ID   GNBP7
FT   scaffold2 join(2839642..2839696,2839779..2839894,2839953..2840107,2840180..2840337,2840412..2840556,2840619..2840725,2840794..2840948,2841019..2841126,2841195..2841299)
SQ   Sequence 1104 BP; 268 A; 275 C; 287 G; 274 T; 0 other;
     atgaagttgc caagtatcgt cgtggtcgca tgggccgtca tcgggtcagc ttacggccag        60
     actactgtca acggtgttga ggctgtacct ggttctctca ttttttcaga tgattttgat       120
     aaactagact ttacagtttg gcaacatgag aaaaccatgt ctggtggcgg aaattgggaa       180
     ttccaagttt acgacaactc ccgcagcaac agcttcacaa aggacagcat cctacacatt       240
     aaacctacct tgactgaaga tcgttacggc gcaggttttg tatctaccgg aactctggat       300
     ctgaacggag gtgccccagc tgacgagtgc acgaaccctt ccttcttcgg ttgccagcgt       360
     ggaggaggca atactattaa tcccgctatg gcagcacgta tccgtaccgt caattccttc       420
     gcgttcaaat acggacgcgt tgaagtgaac gccaagatgc ctactggtga ttggctgtgg       480
     cctgccatct ggatgttgcc acgtcacaac gcctacggaa catggcccgc ttcaggagaa       540
     attgatttgg tcgagtcccg aggaaacctt cgtttgatgc aaaatggagt caacattggt       600
     gtagagcaag ccggtcaaac gcttcactgg ggtccctatt ggccgtacaa cggctacggt       660
     aacactgcct ggaccaaaag ctccactcca ggctacaaca gtgctttcca tcgctaccaa       720
     cttgaatgga cgccagatta cttgaagttt agcattgatg atgttgaaac cggaagaatt       780
     acacctggtg ctggtggctt ttgggacttg ggtgtttcta ccggagcatt cccagctgaa       840
     attgagaacc catggcgatt tgctactaaa atggctcctt tcgacgaaga gttttaccta       900
     atcatcaatt tggctgtcgg cggaactaac ggattcttcc cagatgatgc cgtaaatgaa       960
     gggggtgctc ccaagccatg gacaagtact tccggcaacg cccttggaga tttctggaat      1020
     ggacgtggcg gttggtaccc cacatggcag gccgccggcg aggaagctgc tatccaagtc      1080
     gactacgtca gagtctgggc cttg                                             1104
          
ID   GNBP11
FT   scaffold3 complement(join(1249437..1249582,1249841..1249975,1250044..1250270))
FT	/note in the current assembly only these three exons appear, however in an older version of the assembly, a full GNBP was modelled and successfully amplified from cDNA. See next SQ entry for the CDS and the follwing SQ entry for the relvant portion of the scaffold sequence. 
FT   join(403..629,698..832,898..1025,1091..1237,1420..1619,1689..1768,1837..2056)
SQ   Sequence 1137 BP; 305 A; 251 C; 294 G; 287 T; 0 other;
     atgaagggaa atgaagtaaa gacctttatt ccactggtaa tggtagttgt cttgttactt        60
     gtccccaaaa caacgggtaa cttggacgaa ttttatcgac tgcgaggtcg actcattttt       120
     caagaggaat ttaacagttt ggataaatca cggtggcagc atatcatcac cgcctggaga       180
     ggaggtaaca acgaattcga atactacaca gatcgccctg aaaacagtta tgttcgcaat       240
     ggagttttgt acataaagcc caccctgacg gctgaccgtt tcggagaaga tttcttgtac       300
     aatggcacgt tggatatgtg gaaagaaggg tgcaatgtga attacaacgg cggatgtatc       360
     gcgacgagtg cagaggacat catcaatccc attcaatccg cccggatgcg cactctcaac       420
     tcgttcagct ttacttacgg cacggtcgag gtacgcgcta aaatgccccg tggcgattgg       480
     atttggcctg ctatttggat gatgccaaca gaaaaccgtt atggagcgtg gccacgatct       540
     ggtgaaatcg atatgatcga aatacgctca aatgataatt tagtttgtca aggccgacac       600
     gttggaaaca aactcatggg ctctacgctt cattttgagg gcgatttcac atcagatttc       660
     cacacttatg gattgcaacg cctgcctcga tccatacgtt tctttgtcga cggaatccta       720
     attggtgaag taaccccacc gagagggggt ttctgggaat tggggcaatt ggatcgagat       780
     cccggtggac ccaacatttg gggcggtggt agtcccatga cgccgttcga cgaaccgttt       840
     catttcattc tgaacgtggc ggtgggcggt agctactttc cggaaggatg cactaacaaa       900
     ccgtttccga agccgtggtc ctctaaagaa aagcaaccaa tgcgttcgtt ttgggagaaa       960
     cgacccgaat ggcttccaac atggaacaga cgccggagag gggaagaagt aagtaacgcg      1020
     ctccaggtgg actacatccg tgtctacgaa tatgcaccaa ctaattacat gccaatttat      1080
     gatacaactg attggcgctg gtatttgtgg ggcttgggca gaaatccgtt tttcggt         1137
SQ   Sequence 2453 BP; 731 A; 463 C; 507 G; 752 T; 0 other;
     gattttcact ttccagcgtc ggactgtagc ggacaaaacc ggtaagtgaa ttttctgtat        60
     agaataaaca tagcgagtaa cacggttaag caaaggggtt ggttttccca gaaaaaccat       120
     cgtgcacaaa ctgtgggatt ccttaaaatt atgtgaagaa ataaaaagac atccgcattt       180
     cttatcaagt ccggattgag ttatatttgg taaacatcac ataccgtgaa agggggtgtg       240
     gcataacagt tggagtttcc taaaaaggta acacacggtt acaattcaat caatgcccag       300
     tttgcacaca atagtctacg gtcagtccat gtagaacttt atttttcgtt cgatatcgca       360
     ataattgaac tatttctgtc agtaggagtc gggtttaaac aaatgaaggg aaatgaagta       420
     aagaccttta ttccactggt aatggtagtt gtcttgttac ttgtccccaa aacaacgggt       480
     aacttggacg aattttatcg actgcgaggt cgactcattt ttcaagagga atttaacagt       540
     ttggataaat cacggtggca gcatatcatc accgcctgga gaggaggtaa caacgaattc       600
     gaatactaca cagatcgccc tgaaaacagg tacaaatgtt tcactcagtt attattgtaa       660
     tcattcatgt taacgtgaat tatgttgaat catttagtta tgttcgcaat ggagttttgt       720
     acataaagcc caccctgacg gctgaccgtt tcggagaaga tttcttgtac aatggcacgt       780
     tggatatgtg gaaagaaggg tgcaatgtga attacaacgg cggatgtatc gcgtatgcaa       840
     gaatatttta ctcgttcaat ctattcctgt ttacgaaaat tttccccatt ttatcaggac       900
     gagtgcagag gacatcatca atcccattca atccgcccgg atgcgcactc tcaactcgtt       960
     cagctttact tacggcacgg tcgaggtacg cgctaaaatg ccccgtggcg attggatttg      1020
     gcctggtatg atactatttc gtcagataaa tatatttcaa acttattttt aaaacaattt      1080
     ttctttaaag ctatttggat gatgccaaca gaaaaccgtt atggagcgtg gccacgatct      1140
     ggtgaaatcg atatgatcga aatacgctca aatgataatt tagtttgtca aggccgacac      1200
     gttggaaaca aactcatggg ctctacgctt cattttggta tttataattc aattatatca      1260
     actaataagt acaaattaag tttgtgcaaa acaggtacgg attctaaaca caatatctgg      1320
     cgtctaactc actacgaagc gtaaatcaat tcaaaactta attgtttgtt ttttttcggc      1380
     tccaagctca tcttttgtaa tcaattagga ttctggaaga gggcgatttc acatcagatt      1440
     tccacactta tggattgcaa cgcctgcctc gatccatacg tttctttgtc gacggaatcc      1500
     taattggtga agtaacccca ccgagagggg gtttctggga attggggcaa ttggatcgag      1560
     atcccggtgg acccaacatt tggggcggtg gtagtcccat gacgccgttc gacgaaccgg      1620
     ttagtgcatt catttctctt ttaaatatta acgggatcct taatttgtcg gtcttcttga      1680
     gattatagtt tcatttcatt ctgaacgtgg cggtgggcgg tagctacttt ccggaaggat      1740
     gcactaacaa accgtttccg aagccgtggt aggaatatgc taattaaagt tgatgtcatc      1800
     ttcggaaaaa aatgaactat cggatttatt gtacaggtcc tctaaagaaa agcaaccaat      1860
     gcgttcgttt tgggagaaac gacccgaatg gcttccaaca tggaacagac gccggagagg      1920
     ggaagaagta agtaacgcgc tccaggtgga ctacatccgt gtctacgaat atgcaccaac      1980
     taattacatg ccaatttatg atacaactga ttggcgctgg tatttgtggg gcttgggcag      2040
     aaatccgttt ttcggttaaa cgatgctcaa ttttagaagt cgactaccca ttcaaacccc      2100
     ccattgtttt gcaaacattt ttccaaattt aatttttcca atatcttttt gctttagttg      2160
     gttcttgatc ttgcatatgt gtaatctatc tttatttcca aactagttat aaagaatctt      2220
     cggtgctgat tatttctcac taactaaatg aaaactttgt ctctggtacg caggtcttat      2280
     tttctctctc agcctcggta aaaacagttt tttttattgt gtccggttgt caatgaatct      2340
     ttggataaaa taaaagtcaa ttttaaaaaa tttttaagta agttcacgta aaactttaat      2400
     aaattttagt caaatagaag aaaaaaaccg gaagagaaag caaatagatc tag             2453


ID   GNBP10
FT   scaffold3 complement(join(1251649..1251865,1251930..1252009,1252612..1252811,1253000..1253146,1253226..1253353,1253489..1253623,1253704..1253924))
SQ   Sequence 1128 BP; 296 A; 269 C; 283 G; 280 T; 0 other;
     atggagggaa aggatgcagt cgtgatcgtg tggttactgt tgctgacagt cgctagcgac        60
     cgagtgaaag gcacttggag ccaattttat catttgcgtg gtagactcat ctttcaagaa       120
     gaattcgaca ctttgaacac atcacgatgg cagcacataa tcaccgcctg gaggggaggc       180
     aacaacgaat tcgagtacta caccgatcga cctgaaaata gttatgttcg agacggagtc       240
     ttgcatatta ggcccaccct aacagcagac cgattcggtc aggacttcct ttacaacgga       300
     acccttgatc tgtggccgga agggtgcaac gtcaactaca atggcggatg tgtcgcaacg       360
     tccgacgaag acatcatcaa ccctattcag tccgcccgga tgcgcaccat taactcgttc       420
     agctttactt acggcacggt cgagatacgc gctaaaatgc ctcgcggcga ttggatttgg       480
     cctgctatgt ggatgatgcc gactgaaaac cgtttcggtc cgtggccacg ctctggcgaa       540
     atcgatattg tcgaaattcg agccaacaac gatttcacgt gtcgaaataa gcaaatggga       600
     aacaccctaa tgggctcaac tcttcatttt gaaggggatt tcgcatcaga tttccatgtt       660
     tttggactcc agcgccttcc tcaatctatt cgcttttacg tggatggaat attgattggt       720
     gaaattactc cgccggacgg aggtttctgg gaggtgggcc aattggatcg agaccccggt       780
     ggacccaata tttggggcaa cggtacaaca atgacgccct ttgactatcc gttccatttc       840
     attctcaacg tggcggtggg aggaaacttc ttccctgatg gatgcatcaa ccaccagttt       900
     cagaagccat ggtcgacgaa gataaagcag caaatgcttc cattttggga gaaacgacac       960
     gaatggctac caacttggaa ccttcaacac ggagatggtg ctagtaacgc gctccaagtg      1020
     gattacattc gagtatacga atacgatccc aacgatactg ttgactggta ttggtaccaa      1080
     agagggttgg ccagtaattc ccttgtcgat tcacaacgtt tgaatgtt                   1128
     
ID   AGO2
FT   scaffold4 complement(join(2913851..2913941,2914003..2914187,2914253..2914354,2914419..2914553,2914618..2914924,2914983..2915124,2915210..2915350,2915465..2915620,2915719..2915920,2916006..2916212,2916276..2916546,2916616..2916824,2916885..2916983,2917043..2918017))
SQ   Sequence 3222 BP; 866 A; 823 C; 745 G; 788 T; 0 other;
     gggcaagaag gtgctgaaac acaagctgcc acggaaatgg agcagcaaca acctcctgct        60
     caagcaatgg cacaattgaa tttaggttct caacagctcc ctgctggact tcaagccatg       120
     ccacagcacc ctgctggacc tcaagtcatg ccacagcgtc ctgcaggacc ccaagctatg       180
     caacaacgtc ctgcaggacc cctagccatg caacaacgtc ctgctggacc cctagccatg       240
     caacaacgtc ctgctggacc cctagccatg caacaacgtc ctgctggacc cctagccatg       300
     caacaacgtc ctgctggacc cctagccatg caacaacgtc ctgctggacc ccaagccatg       360
     caacagcgcc ctgctggacc ccaagccatg ccacagcacc ctgctggacc ccaagccatg       420
     caacaacgtc ctgctggacc ccaagccatg cagcaacgtc ctgctggacc ccaagccatg       480
     cagcaacgtc ctgctggacc ccaagccatg caacagcgcc ctgctggacc ccaagccatg       540
     caacagcgcc ctgctggtcc tccaaatgta cagcagcaac gtcaacccgg acctggtcag       600
     caagctatgc aacagcagcg tccaaatgct cctacgactt ctcaatttcc gcaaggaatg       660
     gcccaaagac ctggtacgcc ccagcaacca cgtcctgcag ctcctcaaac acaacaacca       720
     cgtcctgctg ctccgcaggc agcacaatct cgttcgatta ctcctcaagc ccatcgccta       780
     gtagctcagg gtgcagcact tcgcccccct ccacgcagtg ctgcaggtgg tgaaggaact       840
     ttaggtcggc cgatcaagct ttctgcaaat cattttgcgg tcattatgaa gaaaccaatt       900
     ctttatcatt acgacgttga ggttaaacct cttcctccga aagcgctttt caagtattgt       960
     ttttgtgatg gtttattcct agagagcgaa gcacgtttca aagacatttt tccggttttt      1020
     gatttgaaaa agaacatata cacagctcgt cgaattccag gcttggattc aaaggttgat      1080
     atcaagttcg aatttcaaga attggatcgt gaaactccta ggttgaacga attcatcatc      1140
     agcttgcaac caactggaga ggtggaaatt gatgtggggg cccttgcgag ttactgtcaa      1200
     ggtggttctg gttcgtccgt ggacataccc cttcgtccta ttcaagcatt ggatatcgca      1260
     ttaaaatatg gcgccgctca acgtcctaca aaggtgatgc tcggaagttg cttgctttcg      1320
     aagcctgttg gaagaagcga ggatctcgga ggaggagttg aggtctggtt tggacatttc      1380
     cagtccttgc gtcttggttg gaaaccgttt cttaatgttg acgcaaccca acgtgccttt      1440
     ttgagatccg gcctagttca cgatataatg gcagacatgt tcagagctag acccggtgat      1500
     aggttggatg atcgtgacta cggtgatttt cacaagaaaa ttgccacgtt gaaggtttcc      1560
     tataaccgcg ggaaatacat agccacggtt ggatgtaatg gtattaaagg agctgcaaac      1620
     actgagaaat ttgaatgcga tggcaagaca atcacggttc aggaatactt tgaaaagaaa      1680
     ctcaatacta aattgaagta tccccacctt ccctgtgtct gggtaggaag tcgcgagaaa      1740
     aagaatttgg taccaatgga gttgtgctcg attgccgaag gtcaagagta tcgtcgcaag      1800
     ttgactgact ttcaaacttc tgctatgatc aaagttgctg ccacacccgc tgatgttcgc      1860
     aagagaaaga ttctcgattc tgttaatgga atgcaatttg ctcaggatca atatgctcaa      1920
     cattttggta tttcggtaga tacacagatg gccaaaattc aagggcgagt actgcctacg      1980
     cctaagcttg tatacggtga caaagagtgt tcgtcaatcg ttcctaggga cggagtttgg      2040
     aacatgagga acatgaagtt tatcgaagct aaggcgatga attcatttgg tttaatcaat      2100
     atcactagat gcggtgatcg catgtctatg gggcagctac ttttcaacag gccttgcggg      2160
     attcgtgact tggaaagcac tatgaaaatg gctaagcaga agtttccaca acttcagata      2220
     atttttgtca tcattaaccg caaaggcgat cccgcttacg atctgaagat cacgacgcaa      2280
     tgcatacagc aaaagaacgt gactggaaga aacggaccag atccgtcaac catggccaat      2340
     atttgcttga agctcaacgc taaactagga ggaatcaaca atctgatttc acgcgatttt      2400
     cgccccaaga tgttattgaa cgaacaagtc atcatcatgg gagctgatgt gacgcatcct      2460
     ggtgcggacc aacaagactc tggtaaacct tctatcgcag ccgtcgtagg aagtgttgat      2520
     ccccgcgcct cgcaatactg ctgcgagatc agaattcaaa aatcaaagca ggagtacatt      2580
     gaagatatgg aaaatatggt ttacaatttg ctgcgcaaat ttaacagggc ggctggagcc      2640
     acttcaactg gcaagccaca acggatcatt ttttaccgtg atggtgtgag cgaaggccaa      2700
     ttcgccaaag ttcttgaatg ggagcttagc gccattcgca aggcttgcat gaaactggaa      2760
     gttggttaca acccaccagt gactttcatc gttgtccaga agcgccacca tactcgtctt      2820
     tttccggaag atcagaggga tgagtgtggc cgtggaaaga acgtcccacc tggaacaatt      2880
     gtcgataaca cgatcgtgca tcccgttgag caagactttt tcctcgtttc acaccaagga      2940
     attcagggta ctagtcggcc aacgcattat cacgttctct gggatgatag caagtttcag      3000
     gctaacgaca ttcagatgct gacatattac atgtgctatc tatttacccg atgcactcgc      3060
     tctgtgtcgt atccagcccc atgctattat tcgcatcttg ttgctttccg tggacgccag      3120
     tactatgaca atctgactgg gaatcgtcaa gctgtgtctt caactgctct gcagactcat      3180
     atcgattcaa cccgtgattt gagtttcatg tttttcgttt aa                         3222
         
ID   CHT11
FT   scaffold5 join(831228..831290,831601..831990,832057..832521,832578..832838,832981..833082,833404..833793,833861..834325,834393..834683)
SQ   Sequence 2427 BP; 634 A; 590 C; 600 G; 603 T; 0 other;
     atgtcgtgtg ccgatggact gtattggaat gccgaacttg ccatttgcga ttggccagct        60
     aatgtaattt gttactatac aaactggtcg tggtaccgtc aaggtgaagc taaatatgct       120
     ccggctgaca ttgatctgaa gctctgcacc cacattttgt acggattcgc cactttggat       180
     cccaacaagg gaatcatgca ggtctttgat tcctggtcag acacggacga atacggcccg       240
     agtctctatg ccaaggtagt ggctctcaag aaacacggaa tcaaagtctt gattgccttg       300
     ggaggatgga acgattcagc cggaggcaaa tacagtgtta tggtcaacaa tccagcatcc       360
     aggcgccgtt tcattgaaaa tgccatgatt ttcatcgaaa attacggatt tgacggactc       420
     gatcttgatt gggaataccc caaatgttgg caggtggact gcaatgctgg cccagcttcc       480
     gacaaaccgg cttttgcggc tttcgtcaag gaattgcgag aggctttcaa tcctaaaggt       540
     tggctcctaa ctgcggccgt ttcaccatcc aaagccgtta tcgatgccgg ttatgacatc       600
     ccgtctctct cacgcgactt ggattggatt ggtgtcatga cctacgatta ccacggccat       660
     tgggacaaaa agacgggcca tgtagctcca ctgggcttcc actcggaggc agatgtcgcc       720
     tacttcaaca cggaatatac tctgaactac tggatccgtg gtggagctga ccctggcaaa       780
     gtcatcatgg gtatcccact gtacggccag tcattcacct tggaaaatcc cagcaacaat       840
     ggactcaacg ctccggctaa aggaactgga tcggccggag aattcacccg ccaagctgga       900
     ttcctcgctt attatgaaat ttgcaaaacg attgccaacg gaggatggaa cgtcgtccac       960
     gacgaagaag gtaaactcgg tccctacgct taccgtggcg accaatgggt ttcgtttgat      1020
     gacgtaaaca tggtccgcaa gaaatccgaa attgccaaag cgatgaaaat tggtggcgcc      1080
     atgatctggg ctctcgattt ggacgacttc cgcaacaaat gcggatgcga gacctaccct      1140
     ctgcttaaaa ccatcaacag ggttttgcga aactatccta attcttacaa accacatgaa      1200
     tctgattgta ccagctatta tcactgcgtt tttggacaat ggagtgctca cacctgcccg      1260
     aatggcttgt tctggaacaa ggtcatctgt tatttcacca actgggccgg ataccgaaca      1320
     ggagagggta aatacaagcc ggaagacatc gatccggcca tgtgcacgca tattatttac      1380
     ggattcgcca ctctcagccc cagtgagttg actatgcgag tgtttgactc ctgggccgac      1440
     accgatgaat acggacccaa tctctatgct aaggtcacgg cgctgaagaa aaatggtatc      1500
     aaggtgttga ttgctttggg tggatggaac gattctctgg gcagcaagta cagccaactg      1560
     gttaataatc caacggccag gaaacggttt gttgacaacg cagttgcatt cgtggagaaa      1620
     tacggattcg atggattgga tctcgattgg gaatacccca aatgctggca ggtggattgc      1680
     aaagctggac cagattcaga caaacctgca ttcactgctt gggttagaga gcttagcgaa      1740
     gcgttcaaac ctcgcggctg gttgctctcc tccgccgttt caccgtccaa aactgtcatc      1800
     gatctcggct acgaagttgc ggcactgtcc ccgtactttg actggattgg tgttatgaca      1860
     tacgattatt tcggtaactg ggataagacg accggacacg ttgctccact ctatgcccat      1920
     tcggaagtgg agaataaata tttcaacacg aatttcacac tcaattactg gatcgaactt      1980
     ggcgctgatc cgtccaaaat catcttggga atgcccatgt acggacagtc attcaccctc      2040
     gaagatccca caagtaatgg tcttaacgcc aaatcaaaag gaccgggtga agctggagaa      2100
     ttcactcgcc aaggaggttt cctcgccttt tacgagattt gtcatcgtat gaaacaaggt      2160
     ggttggacag tggttcaaga tcctgaagga gctatgggac cttatgctta caaaggtaat      2220
     caatggacat catttgacga cgtcgccgtc attcgtcgaa aatctgaact tgtgaaatca      2280
     atgaacatcg gcggagctat gatttgggcg ttggatctgg atgactttag taatcgatgc      2340
     ggatgcgagc gctacccgtt gctcaggacc attaaccgtg tcttgcgtaa ttatcccaca      2400
     cccgacccga actgcaatta cgcctag                                          2427

ID   Gemini
FT   scaffold5 join(970717..970817,970917..971315,971511..971655,971726..972091,972175..972285,972397..972498,972776..972972,973043..973287,973359..973411)
SQ   Sequence 1719 BP; 459 A; 457 C; 446 G; 357 T; 0 other;
     ttattcgttt actttgtctc gtgcagtgag gccctgctgg cacttccgac gttgaccgga        60
     ttcaaacaag aggcaccctc acctcctaat ggagagcatg gggttggcac aaatccatcg       120
     cctccgcaat cgactgaaag ggcttccagt gaaggtagga cggtgacgca tctgacaggt       180
     cacggaggcg atcagagcag ctattcgcac ccgttccagc acatgttgca ccaacattca       240
     ggtggtggct ggagcggaca ggataacgga actggaggaa gtggcaccgt tggaggagga       300
     gccgggccca tcacgggtgg tgttggcacg ggcagtgcct ctagcctaac gtcctcttcg       360
     tccaacgaag gcatgtcgtc ttccggaggc atccatcagc aaggcggagg cggctccgct       420
     gtcgttggag ccagcaacta ccacggcgag aaatacaaat acgatcgact taacgagacg       480
     gacgccaatg ccgacaacag gttccagtac gtgttggctg cagccacgtc gattgccact       540
     aaagtcaacg aagagtcttt gacttatttg aaccaggggc aaccctatga aataaaaatg       600
     aagaaattgg gcgatttgtc gaactttaga gggaaattgc tcagaagcgt ggtgagattg       660
     tgtttccacg agcgaaggct gcagtacatg gaacgcgagc agatcgccgc gtggaggatg       720
     tcgaggccag gcgaccgtat cgtcgagatt gacgtgcccc tatcctacgg catttacgaa       780
     gtcgtccagg acaatagcaa cttgaatgtg gttgaatttg cctgggatcc caccaaggaa       840
     gtgggcgtct acattaaagt caattgcatc agcaccgaat tcacgccgaa gaaacacggc       900
     ggcgaaaaag gtgttccttt ccgcattcag gtcgaaacct actcccacgg cgacggtgat       960
     ggcaccccta aacgtcttca cgttgccggc tgccagatca aagtgttcaa gttaaaagga      1020
     gcagatcgaa aacacaagca agatcgggaa aagatttaca agcggccaat ggttgaacag      1080
     gagaaatatc aaccatcatg tgaatgcacc atattggccg agcgacgagc aatggcagca      1140
     caagcgtcaa ccaggcccct caacaaactg tggttgcgac gaccgtggtc actccaccgg      1200
     ccgttttggc cacccggacg tacatattac ctccagccct taagcgccga agcgagcgct      1260
     caacagacgg cccaatggct gcagaccaac cgcttctcca gccaagcccg cacattttct      1320
     cgctttgccg gagccgacat tctaagactg acgcgcgatg accttatcca gatttgtgga      1380
     gtggccgatg gcatacgact ttacaacgcc ctacacgcca aacctttagc gccgagactg      1440
     acactttact tgacgcagga tcaaagccaa gtgtttcacg ccattttcct agagaactta      1500
     tcctgcgtcg agatagccaa caaattagcc ggactagtgc aattgtcatc ccaacacatt      1560
     ttggacgtct acattgaagg accttgcgga atccatgtac atgtcactga cgaagtcgtg      1620
     caaaacatga aggatgaatc catgtttact gtcgaattac tacctgatca aactagcgaa      1680
     cgttatcgac tgctgctgaa atcgacttca cctcactag                             1719

ID   CHT3
FT   scaffold5 join(1724219..1724321,1725006..1725188,1725272..1725475,1725811..1726524,1726762..1726916,1727042..1727219,1727302..1727997,1728091..1728435,1728707..1728874,1728955..1729232,1729642..1729968,1730034..1730498,1730567..1730826,1730978..1731176)
SQ   Sequence 4275 BP; 1057 A; 1136 C; 1109 G; 973 T; 0 other;
     atgaaactcc ggaagagtct tctcgtcctg gctgttgcag ctgtggctct ttttctcaca        60
     gctgcgactc tcgtgaaagc cgatgtggaa gagctgatgg atggagagga ttacaaggtc       120
     gtgtgctact atgaatcgtg ggccatctac cgtgacgagc cgatgacgac cagtcccgcc       180
     gatgtcgatc ctttcggctg cactcacgtc atctattcat tcctcggctt ggacaagacg       240
     tcgctcaccg tcaccattct cgacccggat tacgaagtcg tcagaggtgg ttttagagct       300
     gcgctggccc ttaagaacat caaccccgct ctcaaagtga tgatagccat cggtgggtgg       360
     agcgaaggag gcaaacagta ctcccagatg gtgtccagcc cggccagcag agcaaagttt       420
     atcgattccg tcgtcgtttt catggaaaag tggaagtttg acggcttcga cctcgactgg       480
     gaatatccag gtgccacgga tcgcgatggc agatgggccg acaaagagaa tttcgccctg       540
     ttggtggaag aaatgtcagc cgtgttccaa ccgcgcaatt ggcttctgac ggctgccgtg       600
     ccagccgcca ccttccgcat taacgaaggc tacgatgtgc ctcgccttgc caaatcgctg       660
     gattttatca acgtcatgac gtacgacttg cacggcacgt gggataacta cgccgatcat       720
     cacgccccgc tacggaaacg tcctttcgat tccggcgcga cgcagaatct tcactcggac       780
     ggagcgctgt cttactggat ctccaaaggc gctccggcga ggaaaatcat tttcggcatc       840
     ccgttttacg gacgcaattt cagactggcc aacccaaaca attcaaagcc caaggcaccc       900
     atcgccggtg ccggaacagt cggtcccttc accaaagagg ccggattcgt ggcttacttt       960
     gagatctgca ggtggctaca agaaggcgga tggcaggagc tggaggacga agccggaagc      1020
     ccctacctcg tcaagggaga tcaatggatc ggctacgaca cggtggaatc cgttctaact      1080
     aaaatggatt acatcaaaag taccggactg ggcggagcca tgatctgggc tgttggattg      1140
     gacgacatta aaggcgactg cggtcctgaa aggcctttac ttcgggccat caacgatgga      1200
     ttacgcgaca gcttttggcc ccacccggat gattgcggtc agttctaccg ttgcgtgggt      1260
     gcaacacctt acttcttcaa ttgccccagc ggcttgcact tcaatcccag catcttggtc      1320
     tgcgattggc ccgaaaacgc tcaatgcacc gcaaaaaacg actacaaagt cgtttgctac      1380
     tacagtagct gggcgtggct gagacgtggc gatgccgaat tcgttccgga aaatgtcctg      1440
     tcatccagct gcacgcatgt tttgtacgcc tatgctggac tggatcccaa aactttgctc      1500
     ctcaaaagta acgacatctg gacggacatc agcaacagaa tgtacgcccg aatcaatgga      1560
     ctgaaacaaa cgaatcctaa tctcaaagtc atgttggtga tgggcggatg gaccgactct      1620
     ggagacgact cttacagccg actcgtggcc gacgccaggt cacgttccat gtttgccgct      1680
     cacgctgcgg gtttcctcca agtttacggg ttcgacggtt tgcacctcga ctggcaatac      1740
     ccggtgtgtt ggcaagccga ttgctccaag gggccggcta tcgaccggac caactatcct      1800
     atttttatca gggaattgca acaagaattc gccaaaagca atctgttgct gggcgtgaat      1860
     gtggccagct ataagaatct ggctatgacg gcgttcgacg gagccgccct tggacgatcc      1920
     gcggatttta tcaccgtgcc ggccttcgat ttccacggca gctgggaaag tgtgacagga      1980
     cacacggctc cgctgcaagg gagtggcgat tcagacagtg tcgaggccag catgaactac      2040
     tggagtcgcc agggcattcc agcagccaag ctcatcttgg gtattccact ttacggtcag      2100
     agtttcacct tggccgttcc agctacgaca agagatcaag cggctattgg cgtcaaagcc      2160
     aaaggagctg gtctacctgg tccttatacc caacaagctg gtatgctggc ctactacgag      2220
     atttgcaatg aagtggccaa cgacgctcct tacgctttcc ggggtaccca atgggtcggt      2280
     tacgacaacg tcgcttccgt ccgccgcaaa gccagttaca tccagcgcga aggattcggt      2340
     ggagctatgg tcttctctat cgacatggac gattttagga acacctgttg ctcagaagct      2400
     ttcccgctga ccaaagctat tgccagaata cttggcatcc gcaatgaccc gcaaccaacg      2460
     cctggaagca attgcggacg cccaccaggg cccgtcactc ctccaccgct ggccatcact      2520
     accggctttg attcgggaat gaatacgaga cccaccactg cagccacatt tccaagtgac      2580
     tgtgtcaacg gccagtatta cccagtacct ggcgattgtt cgtcatttgc cagatgcgtc      2640
     aatggagttt tgaaaaagag caaatgttct cctgggttgt actggaacgc cgacgaaact      2700
     ctttgtgact ggccagaaaa agtcaattgc gtttcagatg gacaagcacc ggtttcaacc      2760
     ccaaccagat cgacgacacc ttttataccg acgcaaggaa ctactggcat gaggcctaca      2820
     cccaaaccta caaccattcg cccaccacca ccatcagttg aagcggttgt agggacgtgc      2880
     caagagggtc aatacagtca aagtgggccg gattgctccg tgtatcaatg gtgcgtcaat      2940
     ggccagttga tagaacaagg ctgccaggcg ggattgcact ggaatcaaca aatcaaagtt      3000
     tgcgattggc cggccaacgc aaacgacgtc gatgtcgact tgtgcactca catcctttac      3060
     ggattcgcaa cgctggaccc cactcaattg acgatgcggg tctttgactc ctggtcggac      3120
     acggacgaat acggaccgaa actctacgcc aaagtggtgg ctctcaagaa aaatggaatc      3180
     aaagtactta tcgctctggg cggctggaac gactcactgg gcaacaagta cagtcgcatg      3240
     gtcaatgatc catcatccag gaaaagattc attgacaatg ccattgtttt cattgagaaa      3300
     tacggattcg acgggctcga tcttgattgg gaatacccca aatgttggca ggtggattgt      3360
     aacgccggac cggcatcgga taaacaaggt ttcgctgctt tagtaagcga attgagagct      3420
     gaatttactc cgcgcggttg gcttctatca tcggccgttt cgccatccaa gactgtcatc      3480
     gacaacgcat acgacgtgcc atctttgtcg cgcgacttcg actggatcgg agtcatgact      3540
     tacgattacc acggccattg ggacaagaag actgggcacg ttgctccgct cagcgtccat      3600
     tcagaagccg atgtagtata cttcaacaca aactacacgc tcaattactg gatcaaactg      3660
     ggagccgatc cggctaaact cattctcggt gtcccccttt acggacagtc tttcacgctg      3720
     gaaaatccca acaataacgg acttaacgct cctgctaaag gaactggaca agccggagaa      3780
     tttactcgac aagctggatt ccttgcctat tacgagattt gcaaacaagt caagaatagt      3840
     ggatggacaa ttgtgcaaga ttctgaggag gccatgggac cgtacgccta tcgcggtgac      3900
     caatgggttt catttgacga tgtggacata attcgtcgaa aatccgaact tgtacgcaca      3960
     atgaaactcg gcggcgctat gatctgggcg ctggatttgg atgacttccg caatcggtgc      4020
     ggatgtgaga catatccgtt gctcaagact atcaaccgcg tgctgcgcaa ttatcctatt      4080
     tgggctccca tttccggtaa aggaactggt tgctccaacg gatccttccg tgctcacgag      4140
     tccgagtgca ctagctacta ccagtgcgtg aatggacaat gggctgaagc cagatgtccg      4200
     ggtggattat tatggaatag ggtacgcata aattcaaact tgcgacgaaa agtaaatttg      4260
     acagaattta attga                                                       4275
     
ID   GAL2
FT   scaffold7 complement(join(2188682..2188852,2189020..2189175,2189414..2189602,2189904..2190281,2190349..2190559,2190881..2190969,2191039..2191089))
SQ   Sequence 1245 BP; 327 A; 319 C; 316 G; 283 T; 0 other;
     tgacgaaagg aagaacaagc aaatatggct gctacgtcca tagcaaatcc gcaaatgcct        60
     cttttgacac ctatcccagg tggtttcatg catgggaaaa tcgtaagaat tcaaggctca       120
     cttagtccct ctgcccaacg tttcgctata aatctccagt gtggacccaa tacaaatcca       180
     cgtgatgatt tggctttaca tgtgaacgca agaatccacg agcgcgctgt tgtcaggaat       240
     tctctcgtca gtggtcaatg gggacccgaa gagcgacacg gtcccacatt tccatttgtg       300
     cctggacaag gatttgaaat actaattttg gcagaatcca ataactataa gattgctatc       360
     aacggtcaac attttgccga atttcgctct agaactccaa tggagcgtgt ttcatattta       420
     tcggccgatg gtgaaataat gatatctagg ataaactttg aagggggtag tcaggggatg       480
     ccaggtatgc acgctccgat gccggctccg atgcccatgc caggaatgcc aggaatgcct       540
     caacaacact atcctgctcc cgggatgccc catcaacctt atcccgctcc aggaatgtat       600
     ccgacgcaac cagggatggg ctatccaacg caaccgggca tgggctatcc aacgcaacca       660
     ggcatgggtt atccaacgca accaggaatg catccagcta attatggaca tctttctcca       720
     aagtcagccc cctatcctga tccctacgcg cccaatcctg atccgtacgc gcagtatccg       780
     aatcaacccg ctcacggcgg tagtgccggt tcgggctcag gattgagcgg tttgataaat       840
     aaggcttcca cagctgtcgc tggccttgga ctggcatctg gagtaactgg aatattggga       900
     tctcttaccg gaggaggaca tcgcagcagt ggttatcccg ctgcaggtta tcctacgggt       960
     tatccgggtc aacaaccggg attcatgaat caaggaagtg gagggggcgg acttctcggt      1020
     ggtcttggta ccgcaatggg tgcggctgct ttgggaactg ctttgctcaa tcccaaaaaa      1080
     gctgccaaga aacaacataa agcacaaaag aaggcgatga aatacgggat cccgctagct      1140
     gcagtggggg cagtgggggt tggcgcctac ggtcttcacc atggaatgaa acatcacgga      1200
     tatcatggtc gcagttccag cagctcgagc agctccagtg aataa                      1245
     
        
ID   TOLL1
FT   scaffold8 complement(join(574976..575386,575451..575556,575628..578389))
SQ   Sequence 3279 BP; 1002 A; 724 C; 619 G; 934 T; 0 other;
     atgccttacc attttgctgt attgtgctgt gttctttttc aaattctcgt tttcattcaa        60
     gaactgagtg ctacaacgac tgagcctcta acatattgga aatgcctgca gaacgaaaat       120
     ccagattgcc attgttttcc ggtaaatagt aaaaacttag acgatttcaa gttccagtgt       180
     tcagttggtg aggatggaat ttcgggaaac ttccggcgcc aggcaaaaga cgtcaattta       240
     tttgaaatta attgcccgtg tagaaatgaa gccaacccct tcacagaatc tgtgtacgca       300
     aacgttaaag agtatccaac tagcaatttt acaattctag aattcaaatt ggactactgc       360
     ccacttccac aggaaaattt gtcgacatta tttgcgaagc agatgaatcc ccacattatc       420
     cagcgtatta cgctgcgctc atgttctcct attcgatctc ttcaccggaa ttcatttcgc       480
     aatatgacaa aactcaaaaa aatcgaattg aaagacaatc aacttgaata tttaccagac       540
     gatgtgtttg atgatcaatt caatttggtg caacttttgc tggaaggtaa taaactggaa       600
     aaaatcagcg ggaaaatatt caaaaatatt ccgctactga atatcctgca gttgagctca       660
     aataaaatca aaaaatttga aattggtgcc ttaagtaatc taccaaactt ggctcagttg       720
     caactcagga aaaatcatct tgatacactt ccctctgatg ttctacaatc tctggcgaat       780
     ctaactactt tggatctgag ttttaacaac ctaacaagtt tggataagga tgctttccag       840
     ttcaacacag atttgatgga acttcatttg cagagcaact cgcttcaagt actacctgaa       900
     ggagtattcc gcaacaacaa aatgttgaca acattatttt tgcagtcaaa ccccaagctc       960
     tcggcagttc atcgcggagt ctttgaaaat ctggcgtcgt tgacggtttt agatttaagt      1020
     cagtgttcct tcaaccagtc gtcattcgac caatacacgt tttcaaattt atcccaattg      1080
     aacacactta agctttcagg aaataagctc aatggattgc ctgcaggttg gttcaatgga      1140
     ctgacaaatt tgacccattt ggatctgtca ttgaattcga tttcaaccat cgaagataat      1200
     gcgtttagta gtttgcgact tttgagtact ctcagcctga atggaaatca ccttgtgcga      1260
     attgaagcca atgctttcca agacatcgga gccttaaaaa gcctatatct tcaagagaat      1320
     caaattgaag tcattcaagc agaagccatg agacatttga aagaattaac tactattaat      1380
     ttagcacgca atcgtctcaa attcgaccaa ggtcttactt taaacggcgg gtggaaacaa      1440
     tcgccattac gatacaattt aaaattagaa aaaatcgatc tgtctcggaa ccaaatcgcg      1500
     gacctatatt ccgattggtc atcaatgaaa tcattaagtc tccttaacct ggctcacaat      1560
     caaatgacaa gtttggattt caaagaacta tcaaatttat cgcctcaaaa taatttgttt      1620
     ttggaccttc gtaacaatca aatcgcccat gtagatttcg agctggccaa atcaatcgac      1680
     ggtcaatcaa ttgatggaaa agctccgatc aaggaaaaga cagtggacct tgataagaat      1740
     ccactggtat gcgattgtaa tgcatacttt atggcacagt acatagacca gtcaaacccg      1800
     ggcgtaaggc attcttggaa gataaatcca accaagctaa cctgcgagca gccagcctca      1860
     cttgccggcc ttgccctttc taaagtgaat ccatcgcaat ttctttgcaa ccgcaccaac      1920
     gaaaaatttt ggccgtgcga atggtacgta cgaccggtag atagaacact gttgttcgac      1980
     tgtcagcaca agaacctgaa cgaaattcct actcgtctac cccggcacga ggattaccag      2040
     atccagatga atctttcgtc caattcgatt agtatcggac aaattcaccc caactcgtct      2100
     gactgttacc cagatgtcac ctggctggat ttgagccaca acggaatgga cgagtcttca      2160
     atgtctgatc ctcaacattg ggctcaaaat cttcatctcc gtttccctaa actcaatcgg      2220
     ctagacctta cccacaacaa tttcaactcg attcctaatg gagttgtcga ctcgtggaac      2280
     gcaatgcaca atttaactta caatttgaac ggaaaccctt ggaaatgcga ctgtacaaat      2340
     ctggcgctac tgaatttcat ttatggttca tggaaacgct tggaagattt caaccagatg      2400
     aagtgcgata atgggcaaaa gatttctgaa ttgtcggttg aaatcttatg cccatcggtg      2460
     aatgctgcgg tgaaatatta tactatacct ttgccaattt tagctttgct gatagtttgt      2520
     gtaggcataa tagtttaccg taaccggcga gttatacgcg cttggcttta taaccgccaa      2580
     ttatgcttat ggtgggttgt taaagaagaa gaagaagaag aaaatgacga acgaatatat      2640
     gatgctttta tcagcttctc tcaccacgac gagatatttg tcaatgaagt tcttgtgccc      2700
     caactggaac gcccgcccat tggtttaccc cattaccaac tttgcattca ttatcgcgat      2760
     tggttagcag gcgaatggat tgctgatcaa attgttcgct cagtcgccac ttctaaacga      2820
     acgattgtag tcttgaccga aaatttcttg gacagtttgt ggggaaagct ggaattccga      2880
     actgcttata agcaggtgct tacggataaa cgcatgcgat taattataat cgtcaaggga      2940
     gaacttcccc cgttcgacaa aatggatcag gagcttcaaa cttacctttc cttgaacacc      3000
     tatctgaaat atgatgatcc gtttttcatg gatcgactac gatacgcctt gccccacaat      3060
     acaagcacta atgagcctag ttcaagaaaa tcgcaagcga tcaaagatca agctaaccga      3120
     gttaatagta agcctgatct tcatctacct ttgccttcgc tcgccgatgg tggcaatcta      3180
     aagttacacg tacagttgcc tcctaatatt attgaaatgt gtgaaacacc gatcagttca      3240
     acaagttcaa cggttccctt tttcccaaat tctcctcag                             3279

ID   DCR2
FT   scaffold9 complement(join(27381..27537,27613..27674,27743..27922,27997..28217,28280..29057,29244..29643,29725..30746,30789..30867,30955..31198,31271..31355,31422..31598,32140..32443,32513..32660,32733..32914,33130..33329,33393..33452))
SQ   Sequence 4299 BP; 1169 A; 1042 C; 919 G; 1169 T; 0 other;
     atggaatctc caagcaaatc atgtaatgtt gatactgagt ttactccaag ggactatcag        60
     attgaactgt tccaagcagc gttggatgaa aacataattg tttacctacc aactggttca       120
     ggaaagacat tcattgcagc ccttctaatc aaagaaaaat ctcatgaagt cacaaaaccg       180
     ttggattcag gaggaaaaag gacagttttt cttgtaccca ccgttgtgtt ggctattcaa       240
     caggccgcct acttgcgtat gtggaacatt gaatttgatt ccaaccatgt cctggtgatg       300
     actgctcaaa tatttgtgga catcttgaac catgcctttt tctcacctca ccagctcaat       360
     ttactggtct tcgacgagtg tcatgctgct gttaaggatg caccgatgaa gcaagttctt       420
     tcgaaactga aaaactgtga agtttcccag cgtcccaaaa ttcttggatt gactgcagct       480
     ctgtttagga tgagatgcaa accggagaag gtgcctgatc taatccagca actctccgaa       540
     acaatgggat gcgtggtcag gattccctct gacgtagaaa ctgtcgctcg ctcttccacc       600
     aaaccgtgcg aaaccatctt acagtatgaa gacaaaaatt ccaatccgaa tccagatgcg       660
     gacgaattaa gtcggattat ttttgtaatg gtgtcttccc ttatgcagca acttgaacaa       720
     cagtacggtg aaggcaattc taaagatgga cccgatgtta acaagcagcc tgacaaaatc       780
     gatgtgttgt ttgatgcact gaatgacatt gactacctcc tgagcacaat aggtgggcca       840
     acctttttct tgagcgttta cattttctgt ctatttatca gtttaattga tttggatatc       900
     gcgaaacatg acacaacatt agaatttctg aagccattgt ttacgatggg caaggcagca       960
     ggtcgaaact catccctgaa agaaactcaa attctcaaca tgaaacaaaa cgagattatg      1020
     cagtattttc gtgaaggtct ctgcaacttg ctagtggcca cttctgtcct ggaagaaggc      1080
     attgatattc ctgattgcaa tttaatcatt agatttgata gaatcaaaac ttattgtgat      1140
     tatgttcaga ccaaaggtcg ggctagatcg aagaaagcct tctattgcat attagtgagt      1200
     cgtggtgaga cagaaagttg cctggcagat ttagcccaat tccacagcat tgagcaacag      1260
     cttttgtcca ctggaaactt tgaagacgaa cgagataatg ccatagataa cttgtttagt      1320
     caaatcatcc caccgtatgt tccatttgga gaggatgggc ctcgaattac cttaccaagc      1380
     agcatatcgc tcatcaacag gtactgtggt caactatctt ctgatccgga tgttagtttg      1440
     gctccacaac tgactaccaa gaaagttgca gaaagcgaca aattaccgac tgatgcttcc      1500
     aaatattcat cgatcaacaa tttattccaa tgccatctct tccttccgtt gaactctccc      1560
     ttgagagatg aggtcattgg agatgttatg cccacaaaac gtctagccaa gcgagcagtt      1620
     gctttaaaag catccatcaa gctccacgaa ctgaaagagc tcgacgacaa tcaccttttc      1680
     ccagtgccac gactgaatgt gatcgatgac gaatcgtcaa ctgaagatga agagaattcg      1740
     gcagctcctc agctcaataa ggaaaacatc gcagtataca accgacgtct gcctgtctgt      1800
     ttttccaatt gccgccctct tcctggacag ccttgcttcg tctatgcgat tgacttcacg      1860
     ttgaccaagc cttgcctcga tatcactaaa ctctatttcc cattcgcagt cgacacaaaa      1920
     ctggccatct tgacgtccaa agtcatccct gccatttgcc catttcctgt ggtaacccga      1980
     gccggtgaat ttcaagtcaa cttgtgcgga gctgattcag tcatccttga ccagagtcag      2040
     ctgggaaaac ttgaacgatt tcatcaattc gtcttccagg atgttctctt tttgtggaag      2100
     cgacagctgg attttgacgt gctggcctct gacttgcagt acctggtggt ccctctgcaa      2160
     acggcaaacg acaagatcga ctttgccctc gttgaaaata tgatcaacgc cccagcaatt      2220
     aattgggaga aaccgcccta cgctggagat cattttatct ttgattcaag ccggctcatc      2280
     gattcggtta tcgttccgtc ttataaaccg ctgggcactc tgaacgcttt ttacgtggac      2340
     cgtgtttctg atttgacacc cctcactccg tttcccaaca acgagtttaa aacgtacgca      2400
     tcttatttcc agctcaagta caaactcacg ttgactaatc agcagcagca gcttcttcaa      2460
     gtcagtcgtg agatatctgg caaaaatttc ctcgtcaaca gagaagaaac gccaatgcat      2520
     ctagtggccg agttgtgtca tgttcatcca ctggccggat ccatttggaa acaggtggtc      2580
     tggctccctt gcattctcca ccgtcttgat cgcatgttgg tggctgaaga acttcgtgtc      2640
     cttgtctaca aggaagccaa cattggaatt gaattcttac ctggatccgt caacgtttct      2700
     tccgtttggt gccctttgcg acttcgaccc caaaagtctc gtgccgaaag ccgctgtgtt      2760
     gcagacccca cacttttggc cagcactttg aaaccttccg ccttcatgga ttacttggat      2820
     cttgacgtca atatgatgtg gagttttgag tatgatgaat cggaaaaaga tctcagtcca      2880
     aaccagtctt ccatcgaaca atttaatctg aaattcgatt ccggaaactc cggaatgctc      2940
     tccaactttg gcccttcacc cggaatgata ttagaagccc tcacccttgc caagacgcac      3000
     gaaggattcg acatggaacg ttcggaaacg attggcgact ccattttaaa gttggtcata      3060
     tccatttatg tgtacggaga aacgggtagt gaccgctgcg acgaagggag actcagcctc      3120
     atgcggatgc gccagatcaa caacaaacat ctcttcaagt tgggcgccaa aaaggacatt      3180
     ggggaattta ctgtcgctca aagattcgaa ctaatggcga atttcctccc tcctggattc      3240
     aaaacgccga cggatcctga cactgacatc aatgctcatg tccagcaata tgtcctgatg      3300
     aagaatgtgg cagattgcat ggaggctttg attggtgttt atctgaccac tactggaatc      3360
     aagggtgcca tcaagctaat ggactggatg ggattgaaaa ctgttccccg actcgagatc      3420
     gccaccttca acgaaatgaa tggattcccg atactcccgt caacgtttgg atcatccact      3480
     ttaaacgata ctcaactcaa agaccaagaa gaggctctat cgcagctctt tgccggatta      3540
     gaatcatttg aaaagcgtct ccgctataca ttcaagaaca aagctttgct gattgaagcg      3600
     ctaactcacg cctcctacat tcccaaccgg atcaccaatt gttaccagag gctggaattc      3660
     ctcggtgatg ctgtgctaga ttatctcgtg acgcggtatt actatgacaa tccttgtcag      3720
     tacaccccgg ccattctaac ggatcttcgc tcggccatgg taaacaacga aacctttgct      3780
     gtcatggcgg tccagaaccg tttccacctc tacttgaagc atctttcctt gtctttaaac      3840
     gtgattctgg atcgattcgt tcgatcacaa gaagagaacg ggcatctgct gatgcataat      3900
     tattttgttc ttgaagaaac cagtgagcca caccaatccc tggccagcaa tattgacgtt      3960
     cctaaagtgt tgggcgacat tttcgagtca gtggcaggtg ccatatttgt cgattcgggc      4020
     atgtcgctcg atgcggtgtg gaaatcttac ctaccctttt tacacgacgc attgggtaag      4080
     aaaattccca tttctgccct gcgagtactt catgagcgct accctaacgc cctcaaattc      4140
     agtcttgccg atgggagatt gtgcgtggcg atagaaatcc aagggacgcg tgtgtttaag      4200
     ggcgctggcg gtaattcgaa aacagctaaa agtgctgctg ccaaatacgc actgagcgtt      4260
     ctcaacaaac aggacgacaa tcaagtcgaa gaatgttga                             4299

ID   TEP2a
FT   scaffold 9 complement(join(155357..155516,155589..155764,155834..156611,156673..157204,157265..157451,157541..157658,159941..160079,160607..160688,160758..160901,160963..161098,161173..161579,161640..161811,161873..162282,162341..162565,162628..162820,162888..163135))
SQ   Sequence 4107 BP; 1051 A; 1056 C; 977 G; 1023 T; 0 other;
     atgcatttgg cgtgtgctgc ctattgttta ttgaaagtga cgtcatcact gtgtgggaaa        60
     tatgagggtc gggtaaaaag gtgtcaagcg gaagtggaat ttctctcttt atttagtgat       120
     ttgaatctct ttttattgcg tcataggtcg gaaaaggatc ccactcgcga cgcctgtgac       180
     gtcatcatgc ttctcagact gctcctggca gttgctttct tcacttgtac tttggcacaa       240
     aatgacggga cgtatacgat tgtggccccc aaagttctgc gaccgagttt ggattatcac       300
     gtgtccatca gtttacacgg tggggctcca ttgaccaatc tggtggtggc catcgaagga       360
     caacaggacg gcggagggca agtccgcaac gcccaaagtg ccactgttga acccaattcc       420
     actcaagtca tcaagttcca gattggcgaa ttgggacccg gtaaatataa tttgacagcc       480
     cgcggatctg gtggattgac gtttgtcaac acaacggaac tggaatactc tgaaaagagt       540
     cactcggttt tcatccagac ggataaggcc atttacaaac cgggacattt ggtacaattc       600
     cgcgtcattg tcgtcaatcc tcaactcaaa ccatctgtcg tcggttcttt ggatgtttac       660
     atgacggacg gcaagggaaa cagaatcaag caatggaatc gagtcttcac caaacagggt       720
     gtgtttgcat cagagctgca attgtcggat caacccgttt tgggtgactg gaacatcacg       780
     gccgtcgtgt ctggtcagag tttctccaaa catttccaag ttgccgaata cattctgccg       840
     aaattccaag tcaccatcga cctgccgacg tatctcactt ttaacgaatc caaaatggtg       900
     gccaccgtca aagccaagta cacgtacggc aaacccgtca aaggaaacgt caccatcgcc       960
     gcttacccgc agtacagagt ctcgtacatt cagccgtttt tcaccgaacc ggttcgtaaa      1020
     acggttcaaa ttgacggcac agttgacgtt gatttcaatt tgtttaaaga actcaaactt      1080
     gtggatgatt ttgagcgaga catccggttc gacgtgaccg ttattgaagg tttgactgaa      1140
     cgtaaacaaa acatgagctc attgttgact ctgtacaagt acaagtataa aatggagttg      1200
     attaagacgt cagacagttt caagcccggt ctcaagtaca cggccttttt gaagctggcc      1260
     tatcaagaca acacgcccat tcaagatgct aacggtgtcg tcatagtcaa gcacggattt      1320
     tcgcacaatc aagacgaata caatcgcacc gaatatcccg tgccacgtaa cggaattcta      1380
     gagctcaact tttacccgcc agtcgatgag aacgtctaca ctttgggcat cgagactcag      1440
     taccaggatt tagtcgaatg gttttccacc atcaatcgag cccaatcgcc cagcaattca      1500
     ttcatccaag tgattttgaa aactgaaaat cctaaagtca atgaagaaat tgccattgaa      1560
     gtcaactcga cggccccgct ggattcttac atttacgagg tgatgggtcg tgggaatttg      1620
     gtggtggccc gcaccgttca ggccggaaac caaaggtcac acactttccg gttccaagcc      1680
     acggccgcca tggctcctgt ggctcgtgtc gtcgtctatt acgtccgagc cgatggagaa      1740
     gttgtggccg acgccctcaa tttcgatgtc gatggaactt tccagaattt cgtggatatt      1800
     caagtgacgc cggattcagt cgagcccggc aaagcggtcg acattgtggt gaaagctaaa      1860
     cccaattcct acgtcggcgt cctcggcgtc gatcagagtg tcttgctgtt gaaaaccgga      1920
     aacgacattt ctcgccaaga cgttttggat gaagtgaaat cttacgattc tacccgtcgc      1980
     ccagattttg aatcttggtt accagaagtt ggaggaccaa aaatgtgtga ggaattacga      2040
     ctggccgcac caactctttc cgtggatgtt tctttctcta agaaggtgga ggaaccgatc      2100
     gccttgcgtc aacatttccc agaaactttc ctctggcttg atatcaccaa cttggggact      2160
     gacggcactg cccgtttcgt taaagaagcc ccggatacca tcacatcctg ggtgattacc      2220
     gccttttctt tggatacatt ccacggactg ggcgtcattg aacaacctgc caagatgcaa      2280
     gtcttccggc cattcttcat ccaactgaat ttgccttatt cggttattcg cggtgaagtc      2340
     gtcgccatcc aggctgtcgt ctttaattac atgaacaagg aaattacggc cgaattgact      2400
     tttgaaaata tcggggattt ccagtttatc gacaatggat tggaagataa cgaaatttct      2460
     agcgaggcaa ttttccgcaa gaaatcggtg cgaattccag ctcaagacgg cacgcccgtc      2520
     tctttcctca tccgtcccac cacattgggc aacattgatc tccgtttgac cgccaaagcg      2580
     gccacggccg gtgacgccat cgtcaagaaa ctcctcgtca aagccgaagg agaaaccatt      2640
     taccgcaaca aagcctatct cctggacctg cgctccattc gcaactacaa taaaaacgtt      2700
     tccgtcacca tccctttcaa cgccgtgccc ggatcggccg ccgttgagct ttcggccatc      2760
     gtcgacatta tgggtcccag catcaacaat ctcaacacgt tgctgcggat gccgttcgga      2820
     tgcggagagc agaacatgtt gctctttgtg cccaacattg tcgtcacgga atatctgaag      2880
     aatatcggcc agttgacgga cgccatcagt tccaaagcct tgggtttcat ggagacgggc      2940
     tatcagaaag agttgaccta caaacgtgac gatggatcct tcagcgcttt cggtaaaagc      3000
     gatgccgctg gcagcacctg gttgacggct tttgtggccc gatccttccg ccaagctcag      3060
     ccttacatca ccatcgagga tcacgtcatc gaagactctc tcaagtggct gtcggccaat      3120
     caagcgccca acggatcatt ccccgaggtg ggcaaagtct ctcacacgga tatgcagggc      3180
     ggatccggca aaggtgtccc tctgacggcc tacgtccttt tggcattcct ggagaacaag      3240
     gctggactcc ggtacgggcc cagtatgcag aaagcggccg agtttctcgt caaggaactg      3300
     ccttccatca cggatcctta cgccctatcc ttggtgactt acgcccttca tttggccgag      3360
     gttgaagaga gggatgcggc ctttgatatg ctacaggcta aagccaacac gacggacgaa      3420
     gagttccgtt tctggtcgaa acccaagtcg gaaaaggaca aatccaatcc ttggtccagc      3480
     ttgacgacgt ctgtcgacgt ggaaatgacg gcctacgcct tgttgacttt cctccaacgt      3540
     ggactggtga ttgaggccct gcccatcatg aaatggatgg tagccaacag gaactcgaac      3600
     ggcggtttct cttccactca ggacacggta attggtttgt acgccctggc caaattagcc      3660
     gagaagatta cagtgcccaa caccaacatt aacgtcaaaa tcaaacacga cactggtgcc      3720
     gagacatttt ctctcaatcg tgaaaacgcc atggttctcc aaaagttcaa gcttcctccc      3780
     aagacctccc atgtggaaat ttcagccgtt ggaagtggat tctctataat ccaagtgtca      3840
     acttcttaca atttgaatgt cactggagag tggcctctat tcacgctgga tcctcaactc      3900
     tttaagaacg ccaatcagaa ccgcatgcag ttgaccatct gctccagttt cgtcggtgag      3960
     gagagcaaca tggccgttat ggaaatcagt ttgccgtcgg gttacgtcat ggacgaggat      4020
     tccctaccga gtctcagagc catcaaagat gtcaagaaag ttgaaacgaa agaaggtggc      4080
     actggaattt ccttgtattt tgacaag                                          4107

ID   TEP2b
FT   scaffold 9 complement(join(155357..155516,155589..155764,155834..156611,156673..157204,157265..157451,157541..157658,159441..159573,160607..160688,160758..160901,160963..161098,161173..161579,161640..161811,161873..162282,162341..162565,162628..162820,162888..163135))
SQ   Sequence 4101 BP; 1040 A; 1062 C; 977 G; 1022 T; 0 other;
     atgcatttgg cgtgtgctgc ctattgttta ttgaaagtga cgtcatcact gtgtgggaaa        60
     tatgagggtc gggtaaaaag gtgtcaagcg gaagtggaat ttctctcttt atttagtgat       120
     ttgaatctct ttttattgcg tcataggtcg gaaaaggatc ccactcgcga cgcctgtgac       180
     gtcatcatgc ttctcagact gctcctggca gttgctttct tcacttgtac tttggcacaa       240
     aatgacggga cgtatacgat tgtggccccc aaagttctgc gaccgagttt ggattatcac       300
     gtgtccatca gtttacacgg tggggctcca ttgaccaatc tggtggtggc catcgaagga       360
     caacaggacg gcggagggca agtccgcaac gcccaaagtg ccactgttga acccaattcc       420
     actcaagtca tcaagttcca gattggcgaa ttgggacccg gtaaatataa tttgacagcc       480
     cgcggatctg gtggattgac gtttgtcaac acaacggaac tggaatactc tgaaaagagt       540
     cactcggttt tcatccagac ggataaggcc atttacaaac cgggacattt ggtacaattc       600
     cgcgtcattg tcgtcaatcc tcaactcaaa ccatctgtcg tcggttcttt ggatgtttac       660
     atgacggacg gcaagggaaa cagaatcaag caatggaatc gagtcttcac caaacagggt       720
     gtgtttgcat cagagctgca attgtcggat caacccgttt tgggtgactg gaacatcacg       780
     gccgtcgtgt ctggtcagag tttctccaaa catttccaag ttgccgaata cattctgccg       840
     aaattccaag tcaccatcga cctgccgacg tatctcactt ttaacgaatc caaaatggtg       900
     gccaccgtca aagccaagta cacgtacggc aaacccgtca aaggaaacgt caccatcgcc       960
     gcttacccgc agtacagagt ctcgtacatt cagccgtttt tcaccgaacc ggttcgtaaa      1020
     acggttcaaa ttgacggcac agttgacgtt gatttcaatt tgtttaaaga actcaaactt      1080
     gtggatgatt ttgagcgaga catccggttc gacgtgaccg ttattgaagg tttgactgaa      1140
     cgtaaacaaa acatgagctc attgttgact ctgtacaagt acaagtataa aatggagttg      1200
     attaagacgt cagacagttt caagcccggt ctcaagtaca cggccttttt gaagctggcc      1260
     tatcaagaca acacgcccat tcaagatgct aacggtgtcg tcatagtcaa gcacggattt      1320
     tcgcacaatc aagacgaata caatcgcacc gaatatcccg tgccacgtaa cggaattcta      1380
     gagctcaact tttacccgcc agtcgatgag aacgtctaca ctttgggcat cgagactcag      1440
     taccaggatt tagtcgaatg gttttccacc atcaatcgag cccaatcgcc cagcaattca      1500
     ttcatccaag tgattttgaa aactgaaaat cctaaagtca atgaagaaat tgccattgaa      1560
     gtcaactcga cggccccgct ggattcttac atttacgagg tgatgggtcg tgggaatttg      1620
     gtggtggccc gcaccgttca ggccggaaac caaaggtcac acactttccg gttccaagcc      1680
     acggccgcca tggctcctgt ggctcgtgtc gtcgtctatt acgtccgagc cgatggagaa      1740
     gttgtggccg acgccctcaa tttcgatgtc gatggaactt tccagaattt cgtggatatt      1800
     caagtgacgc cggattcagt cgagcccggc aaagcggtcg acattgtggt gaaagctaaa      1860
     cccaattcct acgtcggcgt cctcggcgtc gatcagagtg tcttgctgtt gaaaaccgga      1920
     aacgacattt ctcgccaaga cgttttggat gaagtgaaat cttacgattc tacccgtcgc      1980
     ccagattttg aatcttggtt accagaagtt ggaggacttt attaccgggc tgccttcgac      2040
     acgatcacca cggttccctc gtctgatcct cgtcatcctg acgtgttgtc gtccagtcgg      2100
     gttcgccaac actttcccga gacttggttg tggcttaacg agatgacaca gactgacggc      2160
     actgcccgtt tcgttaaaga agccccggat accatcacat cctgggtgat taccgccttt      2220
     tctttggata cattccacgg actgggcgtc attgaacaac ctgccaagat gcaagtcttc      2280
     cggccattct tcatccaact gaatttgcct tattcggtta ttcgcggtga agtcgtcgcc      2340
     atccaggctg tcgtctttaa ttacatgaac aaggaaatta cggccgaatt gacttttgaa      2400
     aatatcgggg atttccagtt tatcgacaat ggattggaag ataacgaaat ttctagcgag      2460
     gcaattttcc gcaagaaatc ggtgcgaatt ccagctcaag acggcacgcc cgtctctttc      2520
     ctcatccgtc ccaccacatt gggcaacatt gatctccgtt tgaccgccaa agcggccacg      2580
     gccggtgacg ccatcgtcaa gaaactcctc gtcaaagccg aaggagaaac catttaccgc      2640
     aacaaagcct atctcctgga cctgcgctcc attcgcaact acaataaaaa cgtttccgtc      2700
     accatccctt tcaacgccgt gcccggatcg gccgccgttg agctttcggc catcgtcgac      2760
     attatgggtc ccagcatcaa caatctcaac acgttgctgc ggatgccgtt cggatgcgga      2820
     gagcagaaca tgttgctctt tgtgcccaac attgtcgtca cggaatatct gaagaatatc      2880
     ggccagttga cggacgccat cagttccaaa gccttgggtt tcatggagac gggctatcag      2940
     aaagagttga cctacaaacg tgacgatgga tccttcagcg ctttcggtaa aagcgatgcc      3000
     gctggcagca cctggttgac ggcttttgtg gcccgatcct tccgccaagc tcagccttac      3060
     atcaccatcg aggatcacgt catcgaagac tctctcaagt ggctgtcggc caatcaagcg      3120
     cccaacggat cattccccga ggtgggcaaa gtctctcaca cggatatgca gggcggatcc      3180
     ggcaaaggtg tccctctgac ggcctacgtc cttttggcat tcctggagaa caaggctgga      3240
     ctccggtacg ggcccagtat gcagaaagcg gccgagtttc tcgtcaagga actgccttcc      3300
     atcacggatc cttacgccct atccttggtg acttacgccc ttcatttggc cgaggttgaa      3360
     gagagggatg cggcctttga tatgctacag gctaaagcca acacgacgga cgaagagttc      3420
     cgtttctggt cgaaacccaa gtcggaaaag gacaaatcca atccttggtc cagcttgacg      3480
     acgtctgtcg acgtggaaat gacggcctac gccttgttga ctttcctcca acgtggactg      3540
     gtgattgagg ccctgcccat catgaaatgg atggtagcca acaggaactc gaacggcggt      3600
     ttctcttcca ctcaggacac ggtaattggt ttgtacgccc tggccaaatt agccgagaag      3660
     attacagtgc ccaacaccaa cattaacgtc aaaatcaaac acgacactgg tgccgagaca      3720
     ttttctctca atcgtgaaaa cgccatggtt ctccaaaagt tcaagcttcc tcccaagacc      3780
     tcccatgtgg aaatttcagc cgttggaagt ggattctcta taatccaagt gtcaacttct      3840
     tacaatttga atgtcactgg agagtggcct ctattcacgc tggatcctca actctttaag      3900
     aacgccaatc agaaccgcat gcagttgacc atctgctcca gtttcgtcgg tgaggagagc      3960
     aacatggccg ttatggaaat cagtttgccg tcgggttacg tcatggacga ggattcccta      4020
     ccgagtctca gagccatcaa agatgtcaag aaagttgaaa cgaaagaagg tggcactgga      4080
     atttccttgt attttgacaa g                                                4101

ID   TEP2c
FT   scaffold 9 complement(join(155357..155516,155589..155764,155834..156611,156673..157204,157265..157451,157541..157658,159091..159253,160607..160688,160758..160901,160963..161098,161173..161579,161640..161811,161873..162282,162341..162565,162628..162820,162888..163135))
SQ   Sequence 4131 BP; 1056 A; 1062 C; 988 G; 1025 T; 0 other;
     atgcatttgg cgtgtgctgc ctattgttta ttgaaagtga cgtcatcact gtgtgggaaa        60
     tatgagggtc gggtaaaaag gtgtcaagcg gaagtggaat ttctctcttt atttagtgat       120
     ttgaatctct ttttattgcg tcataggtcg gaaaaggatc ccactcgcga cgcctgtgac       180
     gtcatcatgc ttctcagact gctcctggca gttgctttct tcacttgtac tttggcacaa       240
     aatgacggga cgtatacgat tgtggccccc aaagttctgc gaccgagttt ggattatcac       300
     gtgtccatca gtttacacgg tggggctcca ttgaccaatc tggtggtggc catcgaagga       360
     caacaggacg gcggagggca agtccgcaac gcccaaagtg ccactgttga acccaattcc       420
     actcaagtca tcaagttcca gattggcgaa ttgggacccg gtaaatataa tttgacagcc       480
     cgcggatctg gtggattgac gtttgtcaac acaacggaac tggaatactc tgaaaagagt       540
     cactcggttt tcatccagac ggataaggcc atttacaaac cgggacattt ggtacaattc       600
     cgcgtcattg tcgtcaatcc tcaactcaaa ccatctgtcg tcggttcttt ggatgtttac       660
     atgacggacg gcaagggaaa cagaatcaag caatggaatc gagtcttcac caaacagggt       720
     gtgtttgcat cagagctgca attgtcggat caacccgttt tgggtgactg gaacatcacg       780
     gccgtcgtgt ctggtcagag tttctccaaa catttccaag ttgccgaata cattctgccg       840
     aaattccaag tcaccatcga cctgccgacg tatctcactt ttaacgaatc caaaatggtg       900
     gccaccgtca aagccaagta cacgtacggc aaacccgtca aaggaaacgt caccatcgcc       960
     gcttacccgc agtacagagt ctcgtacatt cagccgtttt tcaccgaacc ggttcgtaaa      1020
     acggttcaaa ttgacggcac agttgacgtt gatttcaatt tgtttaaaga actcaaactt      1080
     gtggatgatt ttgagcgaga catccggttc gacgtgaccg ttattgaagg tttgactgaa      1140
     cgtaaacaaa acatgagctc attgttgact ctgtacaagt acaagtataa aatggagttg      1200
     attaagacgt cagacagttt caagcccggt ctcaagtaca cggccttttt gaagctggcc      1260
     tatcaagaca acacgcccat tcaagatgct aacggtgtcg tcatagtcaa gcacggattt      1320
     tcgcacaatc aagacgaata caatcgcacc gaatatcccg tgccacgtaa cggaattcta      1380
     gagctcaact tttacccgcc agtcgatgag aacgtctaca ctttgggcat cgagactcag      1440
     taccaggatt tagtcgaatg gttttccacc atcaatcgag cccaatcgcc cagcaattca      1500
     ttcatccaag tgattttgaa aactgaaaat cctaaagtca atgaagaaat tgccattgaa      1560
     gtcaactcga cggccccgct ggattcttac atttacgagg tgatgggtcg tgggaatttg      1620
     gtggtggccc gcaccgttca ggccggaaac caaaggtcac acactttccg gttccaagcc      1680
     acggccgcca tggctcctgt ggctcgtgtc gtcgtctatt acgtccgagc cgatggagaa      1740
     gttgtggccg acgccctcaa tttcgatgtc gatggaactt tccagaattt cgtggatatt      1800
     caagtgacgc cggattcagt cgagcccggc aaagcggtcg acattgtggt gaaagctaaa      1860
     cccaattcct acgtcggcgt cctcggcgtc gatcagagtg tcttgctgtt gaaaaccgga      1920
     aacgacattt ctcgccaaga cgttttggat gaagtgaaat cttacgattc tacccgtcgc      1980
     ccagattttg aatcttggtt accagaagtt ggaggactga cgtatcgggc gaacgatcag      2040
     agtgccccat tggcaggtgc tccggctaat gatccattat cggatggcga ttcctcaaag      2100
     tcgtcgtctc tatctaatcc catacggacg agaacaaatt tccccgagac gtggctttgg      2160
     cagaatttgc tagtcaatgg gactgacggc actgcccgtt tcgttaaaga agccccggat      2220
     accatcacat cctgggtgat taccgccttt tctttggata cattccacgg actgggcgtc      2280
     attgaacaac ctgccaagat gcaagtcttc cggccattct tcatccaact gaatttgcct      2340
     tattcggtta ttcgcggtga agtcgtcgcc atccaggctg tcgtctttaa ttacatgaac      2400
     aaggaaatta cggccgaatt gacttttgaa aatatcgggg atttccagtt tatcgacaat      2460
     ggattggaag ataacgaaat ttctagcgag gcaattttcc gcaagaaatc ggtgcgaatt      2520
     ccagctcaag acggcacgcc cgtctctttc ctcatccgtc ccaccacatt gggcaacatt      2580
     gatctccgtt tgaccgccaa agcggccacg gccggtgacg ccatcgtcaa gaaactcctc      2640
     gtcaaagccg aaggagaaac catttaccgc aacaaagcct atctcctgga cctgcgctcc      2700
     attcgcaact acaataaaaa cgtttccgtc accatccctt tcaacgccgt gcccggatcg      2760
     gccgccgttg agctttcggc catcgtcgac attatgggtc ccagcatcaa caatctcaac      2820
     acgttgctgc ggatgccgtt cggatgcgga gagcagaaca tgttgctctt tgtgcccaac      2880
     attgtcgtca cggaatatct gaagaatatc ggccagttga cggacgccat cagttccaaa      2940
     gccttgggtt tcatggagac gggctatcag aaagagttga cctacaaacg tgacgatgga      3000
     tccttcagcg ctttcggtaa aagcgatgcc gctggcagca cctggttgac ggcttttgtg      3060
     gcccgatcct tccgccaagc tcagccttac atcaccatcg aggatcacgt catcgaagac      3120
     tctctcaagt ggctgtcggc caatcaagcg cccaacggat cattccccga ggtgggcaaa      3180
     gtctctcaca cggatatgca gggcggatcc ggcaaaggtg tccctctgac ggcctacgtc      3240
     cttttggcat tcctggagaa caaggctgga ctccggtacg ggcccagtat gcagaaagcg      3300
     gccgagtttc tcgtcaagga actgccttcc atcacggatc cttacgccct atccttggtg      3360
     acttacgccc ttcatttggc cgaggttgaa gagagggatg cggcctttga tatgctacag      3420
     gctaaagcca acacgacgga cgaagagttc cgtttctggt cgaaacccaa gtcggaaaag      3480
     gacaaatcca atccttggtc cagcttgacg acgtctgtcg acgtggaaat gacggcctac      3540
     gccttgttga ctttcctcca acgtggactg gtgattgagg ccctgcccat catgaaatgg      3600
     atggtagcca acaggaactc gaacggcggt ttctcttcca ctcaggacac ggtaattggt      3660
     ttgtacgccc tggccaaatt agccgagaag attacagtgc ccaacaccaa cattaacgtc      3720
     aaaatcaaac acgacactgg tgccgagaca ttttctctca atcgtgaaaa cgccatggtt      3780
     ctccaaaagt tcaagcttcc tcccaagacc tcccatgtgg aaatttcagc cgttggaagt      3840
     ggattctcta taatccaagt gtcaacttct tacaatttga atgtcactgg agagtggcct      3900
     ctattcacgc tggatcctca actctttaag aacgccaatc agaaccgcat gcagttgacc      3960
     atctgctcca gtttcgtcgg tgaggagagc aacatggccg ttatggaaat cagtttgccg      4020
     tcgggttacg tcatggacga ggattcccta ccgagtctca gagccatcaa agatgtcaag      4080
     aaagttgaaa cgaaagaagg tggcactgga atttccttgt attttgacaa g               4131

ID   TEP2d
FT   scaffold 9 complement(join(155357..155516,155589..155764,155834..156611,156673..157204,157265..157451,157541..157658,158544..158760,160607..160688,160758..160901,160963..161098,161173..161579,161640..161811,161873..162282,162341..162565,162628..162820,162888..163135))
SQ   Sequence 4185 BP; 1061 A; 1095 C; 993 G; 1036 T; 0 other;
     atgcatttgg cgtgtgctgc ctattgttta ttgaaagtga cgtcatcact gtgtgggaaa        60
     tatgagggtc gggtaaaaag gtgtcaagcg gaagtggaat ttctctcttt atttagtgat       120
     ttgaatctct ttttattgcg tcataggtcg gaaaaggatc ccactcgcga cgcctgtgac       180
     gtcatcatgc ttctcagact gctcctggca gttgctttct tcacttgtac tttggcacaa       240
     aatgacggga cgtatacgat tgtggccccc aaagttctgc gaccgagttt ggattatcac       300
     gtgtccatca gtttacacgg tggggctcca ttgaccaatc tggtggtggc catcgaagga       360
     caacaggacg gcggagggca agtccgcaac gcccaaagtg ccactgttga acccaattcc       420
     actcaagtca tcaagttcca gattggcgaa ttgggacccg gtaaatataa tttgacagcc       480
     cgcggatctg gtggattgac gtttgtcaac acaacggaac tggaatactc tgaaaagagt       540
     cactcggttt tcatccagac ggataaggcc atttacaaac cgggacattt ggtacaattc       600
     cgcgtcattg tcgtcaatcc tcaactcaaa ccatctgtcg tcggttcttt ggatgtttac       660
     atgacggacg gcaagggaaa cagaatcaag caatggaatc gagtcttcac caaacagggt       720
     gtgtttgcat cagagctgca attgtcggat caacccgttt tgggtgactg gaacatcacg       780
     gccgtcgtgt ctggtcagag tttctccaaa catttccaag ttgccgaata cattctgccg       840
     aaattccaag tcaccatcga cctgccgacg tatctcactt ttaacgaatc caaaatggtg       900
     gccaccgtca aagccaagta cacgtacggc aaacccgtca aaggaaacgt caccatcgcc       960
     gcttacccgc agtacagagt ctcgtacatt cagccgtttt tcaccgaacc ggttcgtaaa      1020
     acggttcaaa ttgacggcac agttgacgtt gatttcaatt tgtttaaaga actcaaactt      1080
     gtggatgatt ttgagcgaga catccggttc gacgtgaccg ttattgaagg tttgactgaa      1140
     cgtaaacaaa acatgagctc attgttgact ctgtacaagt acaagtataa aatggagttg      1200
     attaagacgt cagacagttt caagcccggt ctcaagtaca cggccttttt gaagctggcc      1260
     tatcaagaca acacgcccat tcaagatgct aacggtgtcg tcatagtcaa gcacggattt      1320
     tcgcacaatc aagacgaata caatcgcacc gaatatcccg tgccacgtaa cggaattcta      1380
     gagctcaact tttacccgcc agtcgatgag aacgtctaca ctttgggcat cgagactcag      1440
     taccaggatt tagtcgaatg gttttccacc atcaatcgag cccaatcgcc cagcaattca      1500
     ttcatccaag tgattttgaa aactgaaaat cctaaagtca atgaagaaat tgccattgaa      1560
     gtcaactcga cggccccgct ggattcttac atttacgagg tgatgggtcg tgggaatttg      1620
     gtggtggccc gcaccgttca ggccggaaac caaaggtcac acactttccg gttccaagcc      1680
     acggccgcca tggctcctgt ggctcgtgtc gtcgtctatt acgtccgagc cgatggagaa      1740
     gttgtggccg acgccctcaa tttcgatgtc gatggaactt tccagaattt cgtggatatt      1800
     caagtgacgc cggattcagt cgagcccggc aaagcggtcg acattgtggt gaaagctaaa      1860
     cccaattcct acgtcggcgt cctcggcgtc gatcagagtg tcttgctgtt gaaaaccgga      1920
     aacgacattt ctcgccaaga cgttttggat gaagtgaaat cttacgattc tacccgtcgc      1980
     ccagattttg aatcttggtt accagaagtt ggaggaccgg tgaatcgacc gaccaatcgg      2040
     cccattccgg ctcgcggttc cgccacggtg gccgtcgaca agggaccggc atttactttg      2100
     cctatccaga tccgtcctcc gctagaggga ccgtacgcat tttctcgtat cccaactcca      2160
     gcggatgaca atcctaaaat ctatttacta cgcgatcctc ccccaacttg gattttttca      2220
     tccgtcgaca ccgggactga cggcactgcc cgtttcgtta aagaagcccc ggataccatc      2280
     acatcctggg tgattaccgc cttttctttg gatacattcc acggactggg cgtcattgaa      2340
     caacctgcca agatgcaagt cttccggcca ttcttcatcc aactgaattt gccttattcg      2400
     gttattcgcg gtgaagtcgt cgccatccag gctgtcgtct ttaattacat gaacaaggaa      2460
     attacggccg aattgacttt tgaaaatatc ggggatttcc agtttatcga caatggattg      2520
     gaagataacg aaatttctag cgaggcaatt ttccgcaaga aatcggtgcg aattccagct      2580
     caagacggca cgcccgtctc tttcctcatc cgtcccacca cattgggcaa cattgatctc      2640
     cgtttgaccg ccaaagcggc cacggccggt gacgccatcg tcaagaaact cctcgtcaaa      2700
     gccgaaggag aaaccattta ccgcaacaaa gcctatctcc tggacctgcg ctccattcgc      2760
     aactacaata aaaacgtttc cgtcaccatc cctttcaacg ccgtgcccgg atcggccgcc      2820
     gttgagcttt cggccatcgt cgacattatg ggtcccagca tcaacaatct caacacgttg      2880
     ctgcggatgc cgttcggatg cggagagcag aacatgttgc tctttgtgcc caacattgtc      2940
     gtcacggaat atctgaagaa tatcggccag ttgacggacg ccatcagttc caaagccttg      3000
     ggtttcatgg agacgggcta tcagaaagag ttgacctaca aacgtgacga tggatccttc      3060
     agcgctttcg gtaaaagcga tgccgctggc agcacctggt tgacggcttt tgtggcccga      3120
     tccttccgcc aagctcagcc ttacatcacc atcgaggatc acgtcatcga agactctctc      3180
     aagtggctgt cggccaatca agcgcccaac ggatcattcc ccgaggtggg caaagtctct      3240
     cacacggata tgcagggcgg atccggcaaa ggtgtccctc tgacggccta cgtccttttg      3300
     gcattcctgg agaacaaggc tggactccgg tacgggccca gtatgcagaa agcggccgag      3360
     tttctcgtca aggaactgcc ttccatcacg gatccttacg ccctatcctt ggtgacttac      3420
     gcccttcatt tggccgaggt tgaagagagg gatgcggcct ttgatatgct acaggctaaa      3480
     gccaacacga cggacgaaga gttccgtttc tggtcgaaac ccaagtcgga aaaggacaaa      3540
     tccaatcctt ggtccagctt gacgacgtct gtcgacgtgg aaatgacggc ctacgccttg      3600
     ttgactttcc tccaacgtgg actggtgatt gaggccctgc ccatcatgaa atggatggta      3660
     gccaacagga actcgaacgg cggtttctct tccactcagg acacggtaat tggtttgtac      3720
     gccctggcca aattagccga gaagattaca gtgcccaaca ccaacattaa cgtcaaaatc      3780
     aaacacgaca ctggtgccga gacattttct ctcaatcgtg aaaacgccat ggttctccaa      3840
     aagttcaagc ttcctcccaa gacctcccat gtggaaattt cagccgttgg aagtggattc      3900
     tctataatcc aagtgtcaac ttcttacaat ttgaatgtca ctggagagtg gcctctattc      3960
     acgctggatc ctcaactctt taagaacgcc aatcagaacc gcatgcagtt gaccatctgc      4020
     tccagtttcg tcggtgagga gagcaacatg gccgttatgg aaatcagttt gccgtcgggt      4080
     tacgtcatgg acgaggattc cctaccgagt ctcagagcca tcaaagatgt caagaaagtt      4140
     gaaacgaaag aaggtggcac tggaatttcc ttgtattttg acaag                      4185

ID   TEP2e
FT   scaffold 9 complement(join(155357..155516,155589..155764,155834..156611,156673..157204,157265..157451,157541..157658,157969..158119,160607..160688,160758..160901,160963..161098,161173..161579,161640..161811,161873..162282,162341..162565,162628..162820,162888..163135))
SQ   Sequence 4119 BP; 1048 A; 1067 C; 983 G; 1021 T; 0 other;
     atgcatttgg cgtgtgctgc ctattgttta ttgaaagtga cgtcatcact gtgtgggaaa        60
     tatgagggtc gggtaaaaag gtgtcaagcg gaagtggaat ttctctcttt atttagtgat       120
     ttgaatctct ttttattgcg tcataggtcg gaaaaggatc ccactcgcga cgcctgtgac       180
     gtcatcatgc ttctcagact gctcctggca gttgctttct tcacttgtac tttggcacaa       240
     aatgacggga cgtatacgat tgtggccccc aaagttctgc gaccgagttt ggattatcac       300
     gtgtccatca gtttacacgg tggggctcca ttgaccaatc tggtggtggc catcgaagga       360
     caacaggacg gcggagggca agtccgcaac gcccaaagtg ccactgttga acccaattcc       420
     actcaagtca tcaagttcca gattggcgaa ttgggacccg gtaaatataa tttgacagcc       480
     cgcggatctg gtggattgac gtttgtcaac acaacggaac tggaatactc tgaaaagagt       540
     cactcggttt tcatccagac ggataaggcc atttacaaac cgggacattt ggtacaattc       600
     cgcgtcattg tcgtcaatcc tcaactcaaa ccatctgtcg tcggttcttt ggatgtttac       660
     atgacggacg gcaagggaaa cagaatcaag caatggaatc gagtcttcac caaacagggt       720
     gtgtttgcat cagagctgca attgtcggat caacccgttt tgggtgactg gaacatcacg       780
     gccgtcgtgt ctggtcagag tttctccaaa catttccaag ttgccgaata cattctgccg       840
     aaattccaag tcaccatcga cctgccgacg tatctcactt ttaacgaatc caaaatggtg       900
     gccaccgtca aagccaagta cacgtacggc aaacccgtca aaggaaacgt caccatcgcc       960
     gcttacccgc agtacagagt ctcgtacatt cagccgtttt tcaccgaacc ggttcgtaaa      1020
     acggttcaaa ttgacggcac agttgacgtt gatttcaatt tgtttaaaga actcaaactt      1080
     gtggatgatt ttgagcgaga catccggttc gacgtgaccg ttattgaagg tttgactgaa      1140
     cgtaaacaaa acatgagctc attgttgact ctgtacaagt acaagtataa aatggagttg      1200
     attaagacgt cagacagttt caagcccggt ctcaagtaca cggccttttt gaagctggcc      1260
     tatcaagaca acacgcccat tcaagatgct aacggtgtcg tcatagtcaa gcacggattt      1320
     tcgcacaatc aagacgaata caatcgcacc gaatatcccg tgccacgtaa cggaattcta      1380
     gagctcaact tttacccgcc agtcgatgag aacgtctaca ctttgggcat cgagactcag      1440
     taccaggatt tagtcgaatg gttttccacc atcaatcgag cccaatcgcc cagcaattca      1500
     ttcatccaag tgattttgaa aactgaaaat cctaaagtca atgaagaaat tgccattgaa      1560
     gtcaactcga cggccccgct ggattcttac atttacgagg tgatgggtcg tgggaatttg      1620
     gtggtggccc gcaccgttca ggccggaaac caaaggtcac acactttccg gttccaagcc      1680
     acggccgcca tggctcctgt ggctcgtgtc gtcgtctatt acgtccgagc cgatggagaa      1740
     gttgtggccg acgccctcaa tttcgatgtc gatggaactt tccagaattt cgtggatatt      1800
     caagtgacgc cggattcagt cgagcccggc aaagcggtcg acattgtggt gaaagctaaa      1860
     cccaattcct acgtcggcgt cctcggcgtc gatcagagtg tcttgctgtt gaaaaccgga      1920
     aacgacattt ctcgccaaga cgttttggat gaagtgaaat cttacgattc tacccgtcgc      1980
     ccagattttg aatcttggtt accagaagtt ggaggactga cgtggcgtag tttggactcg      2040
     atagctcttg aaagcggtac ccatttgaaa tcggtaactg tcgacgacga tgccgatcca      2100
     tccgcgacca acattcgcgt ccgccgcctt ttcccagaag tctggctctt taactccacc      2160
     actgcgggga ctgacggcac tgcccgtttc gttaaagaag ccccggatac catcacatcc      2220
     tgggtgatta ccgccttttc tttggataca ttccacggac tgggcgtcat tgaacaacct      2280
     gccaagatgc aagtcttccg gccattcttc atccaactga atttgcctta ttcggttatt      2340
     cgcggtgaag tcgtcgccat ccaggctgtc gtctttaatt acatgaacaa ggaaattacg      2400
     gccgaattga cttttgaaaa tatcggggat ttccagttta tcgacaatgg attggaagat      2460
     aacgaaattt ctagcgaggc aattttccgc aagaaatcgg tgcgaattcc agctcaagac      2520
     ggcacgcccg tctctttcct catccgtccc accacattgg gcaacattga tctccgtttg      2580
     accgccaaag cggccacggc cggtgacgcc atcgtcaaga aactcctcgt caaagccgaa      2640
     ggagaaacca tttaccgcaa caaagcctat ctcctggacc tgcgctccat tcgcaactac      2700
     aataaaaacg tttccgtcac catccctttc aacgccgtgc ccggatcggc cgccgttgag      2760
     ctttcggcca tcgtcgacat tatgggtccc agcatcaaca atctcaacac gttgctgcgg      2820
     atgccgttcg gatgcggaga gcagaacatg ttgctctttg tgcccaacat tgtcgtcacg      2880
     gaatatctga agaatatcgg ccagttgacg gacgccatca gttccaaagc cttgggtttc      2940
     atggagacgg gctatcagaa agagttgacc tacaaacgtg acgatggatc cttcagcgct      3000
     ttcggtaaaa gcgatgccgc tggcagcacc tggttgacgg cttttgtggc ccgatccttc      3060
     cgccaagctc agccttacat caccatcgag gatcacgtca tcgaagactc tctcaagtgg      3120
     ctgtcggcca atcaagcgcc caacggatca ttccccgagg tgggcaaagt ctctcacacg      3180
     gatatgcagg gcggatccgg caaaggtgtc cctctgacgg cctacgtcct tttggcattc      3240
     ctggagaaca aggctggact ccggtacggg cccagtatgc agaaagcggc cgagtttctc      3300
     gtcaaggaac tgccttccat cacggatcct tacgccctat ccttggtgac ttacgccctt      3360
     catttggccg aggttgaaga gagggatgcg gcctttgata tgctacaggc taaagccaac      3420
     acgacggacg aagagttccg tttctggtcg aaacccaagt cggaaaagga caaatccaat      3480
     ccttggtcca gcttgacgac gtctgtcgac gtggaaatga cggcctacgc cttgttgact      3540
     ttcctccaac gtggactggt gattgaggcc ctgcccatca tgaaatggat ggtagccaac      3600
     aggaactcga acggcggttt ctcttccact caggacacgg taattggttt gtacgccctg      3660
     gccaaattag ccgagaagat tacagtgccc aacaccaaca ttaacgtcaa aatcaaacac      3720
     gacactggtg ccgagacatt ttctctcaat cgtgaaaacg ccatggttct ccaaaagttc      3780
     aagcttcctc ccaagacctc ccatgtggaa atttcagccg ttggaagtgg attctctata      3840
     atccaagtgt caacttctta caatttgaat gtcactggag agtggcctct attcacgctg      3900
     gatcctcaac tctttaagaa cgccaatcag aaccgcatgc agttgaccat ctgctccagt      3960
     ttcgtcggtg aggagagcaa catggccgtt atggaaatca gtttgccgtc gggttacgtc      4020
     atggacgagg attccctacc gagtctcaga gccatcaaag atgtcaagaa agttgaaacg      4080
     aaagaaggtg gcactggaat ttccttgtat tttgacaag                             4119


ID   GAL1
FT   scaffold9 complement(join(705960..706287,706364..706452,706533..706700,707270..707465,707624..707715,707778..707822))
SQ   Sequence 918 BP; 236 A; 226 C; 196 G; 260 T; 0 other;
     gagtatcgaa accttttgaa gatgaacaca actattaata atccggttat tccatgtgtg        60
     atgagcttac ctggaggtcg tttgcagcaa gggaatctta ttgttattca tggtcaaccc       120
     acttacaaca gcaacaggtt tggcatcaac ttgttacatc agggaaatat gcaatgcgtc       180
     ttccatttcg atgcccgttt cgaccaaggt cagactgtgc gtaatactaa tttcccgtct       240
     tcatcctggg ggcccgaaga acgatccacg ttgccctttg ccaagaatag gcactttttt       300
     atggaaataa gatgtttgcc ggatcgattt tcgattaccg ttgatggtaa tcaccactgt       360
     gagtacatcc accgagtttc gtattcagag gctaacactc ttcaaatcac tggagatgtt       420
     caagttagca tgattgaatt caggtcagca aatactttcc cgacatttcc atcgagtaac       480
     cgcctcaacg tggcataccc gccgcttcca tttgcgtcgt tgattaatgg acctctatca       540
     gtgggaaatg aaattcaagt ccacggacaa gttaagccgc atcccaacag gttccacatt       600
     aacttgcagc aaggatgtca gtcctatcct catcccacta tggttttcca cttcaaccct       660
     cgttacgaag gtgggcaacg caccatcgtc atgaattcct tcattggcag ctgggggtcg       720
     gaacaacggg ttgcggtccc taggaatcta ttacctggaa ataatttcgt gctcgccatc       780
     agacgtcagc cgtcttactt tgaagtttcg gttaatggat ccgtcatcgc cacgtacaat       840
     catcgtattg cggccgatat ggtcgactca gtgtccattg acggagatgt tatcatccac       900
     aaagtcgtcg cctattaa                                                     918

ID   CAS4
FT   exon          scaffold10 complement(join(1246182..1246335,1246485..1246672,1246752..1246856,1247093..1247316,1247390..1247531,1247590..1247768,1247848..1248071,1248156..1248364))
SQ   Sequence 1425 BP; 377 A; 325 C; 344 G; 379 T; 0 other;
     tcgctcgtaa aaacctcggt gggcgttcca ttgagcgact ttgaaactga taatgttacg        60
     tcagtgcacg ccgtccaagc cacaagtttt aaattgctcg aaagtgaagg ttgcgttagt       120
     ttgttagtcg gcctggccaa ggaatcggat gctatcgcta atggatcgga atggcctcgg       180
     gagtctatag aaaatgagga tacaaccaga ctttcccatt ataatatggg ccatcgcagt       240
     agaggaatag cttgcatctt caaccacgac aagttccatc aaaagatgtg gccggctgac       300
     cgaatcccct ccgatcgtcc gggttcaagt aaagatagag atgacctcac tcgaacgctg       360
     aggcagttgg attttgaagt caaatctttt gataatctta cggcagatca agttcgaaaa       420
     gaaattgcga aacttgcggg aaaagccgat cacaccgacc acgattgcct tttggttgtt       480
     gtgatgtcgc acggccaaga tggcaaaata tgcgcgttcg atacaatgta cgacgttgaa       540
     gatgtctgga tgccttttag ttcggaccga tgcgacacgt tggtcggcaa acccaaacta       600
     tttttcatcc aagcttgtcg aggattcgat gaacaggagc cattgcgaga tggcgggacc       660
     gaagtgagtt actcgtcaac gacaattgat ggacccggcg agtattccat tccgacgcag       720
     gccgatttct tgtttgttta ttccacgatt ccaggctatg gatcgtaccg ttcggaagaa       780
     aacggcgcag tatttatccc agttctctgt gatgttctgt cacaacgagg gcgacgtgac       840
     gatttgatct cgatgatgac tgtcgttctc cgaaaaggtt tattttccgc caaaacccac       900
     agtcagtaca cctgcaaagc gctgctgcct gtcgtaatta gttttattat ttattttttt       960
     attcgatatc ccttccaaag aaatggttta atcggacgca gacgacacga cagagaagaa      1020
     aatggattta accgacgcaa atcctattgg aaaccaactt caaactccag ttcaggctcc      1080
     cagacaagtc gggctgaatg tccagttgat cgtgattcac ccgtgtacaa catgaagcac      1140
     cgacgccgag gaaaagctta cattttcaac cacgaatgtt tcgatccatc gttggggctg      1200
     agcaggagag tcggatcaag tacggacgtt tcgaatcttc agattgcatt acatggattg      1260
     ggtttccagg tgtgtgattg cgtcatggtc gttgtactgt cacacggcga gaacggcatg      1320
     atttacacat acgactcggt ttatcactcg gacgagttat ggtttccctt tacctctgac      1380
     aaatgcccat ctttggccgg aaagcccaaa ctgtttttca ttcag                      1425
     
      
ID   CHT8
FT   scaffold13 join(148822..148939,149065..149526,149596..150189,150613..150785)
SQ   Sequence 1347 BP; 335 A; 324 C; 320 G; 368 T; 0 other;
     atgaaaatgt tactgctgtc gctgatgggc cttttggcgt tcggatcata tccaggcatt        60
     gacgcccaaa gttccagaat agtctgctac ttccccaact gggcgcgata ccgtacaggc       120
     gccgggcagt acaccgtgga caatatcaat ccgaacttgt gtactcacgt gatatacgct       180
     tttgctatac ttgatggcac tacttacaaa atcaaaatct tcgatgactg ggctgacatt       240
     tctctgaatg gctttcaaag agctgttgca ctcaaaaccc aaaatcccaa gttgaaggtg       300
     atgattgctc tgggaggttg gaacgattct aacgatggca ctggcaagta ctcgaaaatg       360
     gtgtccagta ctgcaaacat caacacattc gtcacttcgg ctgtggcttt cctgcaacaa       420
     ttcaaattcg atgggttaga tttggattgg gaatacccat ctaccgcagc agataagact       480
     gggttcaaga atttgattgt agctcttcgg aacgcctttc aggcgtcggg atatttgctg       540
     agtgctgccg tttctgcttc agccgcctct attgacgcag gttacgatgt tgctagcatg       600
     aatcagaatt tagatttcat caatctgatg acgtatgact ttcatggagc tggttgggag       660
     ccgaacacag ctgatcatca ttcccctctc ctcaagcgtt cgggagagac gaccaatttc       720
     aattccgatt tcgcagtgac gtattggatt ggcaaaggaa tgccagcctc caaaatcaat       780
     atgggcatac ctttatacgg aatgagttgg aaactgactt ccactaccat cgcaccacca       840
     gctcccgctt ccggtgtagg ggctgctggt ccctttacat caaccgctgg cttcttggct       900
     tactatgaaa tctgcagcgc tgttcgatct agcggttggc aagttgtcca agatccaact       960
     aaagctattg ggccctatgc tgtttcaccg acaagcccga aaacatgggt tggatacgac      1020
     gatccagcga tggccattgt caagtcaaaa tacattttat caaagggatt gggcggcgga      1080
     atggtgtggg acattagttt ggacgacttc cagaatactt gcggtgctgg agcaaatcct      1140
     gtcataacag ccatttacag taccctgaca aatgtcgttt gcccatctcc caacggactg      1200
     tttccagatc ctgcttcctg ttcaaatttc tactcctgct ctaacgggtt agcgatcaag      1260
     atggcatgtg gtagcgggtt gtacttcaat ccgactttgc tggtatgcga ctggccggct      1320
     aacgtgaaat gcaccatcag tggttaa                                          1347

ID   CHT10
FT   scaffold13 complement(join(639126..640006,640072..640539,640715..641257,641326..641781,641843..641948))
SQ   Sequence 2454 BP; 702 A; 564 C; 590 G; 598 T; 0 other;
     atgaaaattg tttgggcgct ggctgttttg tcctgctgcg caattccatc cgtcgtagga        60
     acccgtttcg tttgctactt tcctaactgg acgtattccc gaggaggtga cggaaagttc       120
     ggagtggaca acatcgatcc atttttgtgt accgatttgg tgtattcttt cgccgtcctg       180
     gatggagcta cgtaccaaat aaaaatcgct gatgagtggg gcgacatcgg caataatggc       240
     tacgccaatt tcattgctct aaaaactcgc aactctcaac tgaagacaac catcgctatc       300
     ggaggctgga acgattctca cgacggaacc aacaaatact caagcatggt ggccagcccg       360
     gctaaccgaa agatttttgt ggattcggtc gtggcatttt ttgaacttaa caaatttgat       420
     ggactggacc tcgactggga atatccgagt ggtgaatccg acaaagcagg atttgctgaa       480
     ttattgaagg aacttcgact tgccttggga actaaattga tatctgtcgc tgtagcggcc       540
     aactcgacca taatcgacct aggctacgat gtgacagtga tggccgaaaa agcggattac       600
     attaacgtaa tggcttacga catgcatggg ccatgggagc ctcaaacaga tcaccacgct       660
     ccactttaca aaagatcctg ggaaacggtg gataacaaca tcgatttcat cgtcaaccac       720
     tggataagca aaggacttcc tgcgaacaag attaacttgg gaattcccct atacggcaaa       780
     agttggatcc ttggggaaag tgtcgaaccg aaattccttg cgccgacaaa aggggcaggg       840
     ccagctggtc cactcacagg aacacttggt tttctaggat atcacgaaat ctgtaacagc       900
     attcacaatg aaggttggga gactgttgac gatcctaagt actttaacgg cccctatgcc       960
     ttctctgcga gtaacccaaa gtcatgggtg agttacgacg ataccaaaat ggcagccgta      1020
     aaaactcaat acgtcctcga caatcaactg ggtggagcaa tggtttggga tatcagtacc      1080
     gacgattttc acaacaaatg cggagacgat ggcaagtatg tagtagacga cataaatgcc      1140
     acactctgca ccgatatggt ctacgctttt gcaatcctgg atgggaaaac tttcaagatc      1200
     gtagaatttg attctacagt tgatttagga gcaaataaat tttataaaaa attcgtcgat      1260
     ctcaagaaaa cgaatccgag tttgaagact accatcgcga ttgggggctg ggaagattct      1320
     cacaacggaa ccaaatattc ggacatggtg gttagcgaag cccaccgaaa gacttttgtc      1380
     gattcagtcg tggcatttct tgaactttac aaatttgatg gactggacat tgattgggaa      1440
     tatccgagca gtgcgtccga caaagctggg cttgctgaat taatgaagga acttcgagcc      1500
     gcatttgatt tacggtcacc gaaatattca ctcactatcg ctgtgggagt caataaaacc      1560
     attagcgacc tcggatacga cataccggtg ttggccgaga cagctgatta catcaacatt      1620
     atggcctatg atatgcatgg gccatgggaa cctttaactg accaccacgc cccgctctat      1680
     aaaagagagt gggatactga tgcgaccaac aatatcgatg ctgtagtcaa atactggaaa      1740
     gatagtggta tgccgtcctc aaaactcatg ctgggaattc ccctatacgg aaagtcttgg      1800
     acactcgatt atacttacac ggagaatccc acgcttccgg ctcctggttt gggaaatgga      1860
     gctgcaggac ctttaaccag tctaccaggc acgttaggat acaacgaaat ctgtaattat      1920
     gtgaaaaacg aaaactgggc ggtggttgtc gatcctgaat tcaaaatcgg tccgtacgct      1980
     tccactccga gcgtgccaaa gacttgggtt ggttacgacg atcccgtcat ggccaatgtc      2040
     aaaagtcgct acgttctgga taggggacta ggtggagcca tggtttggga catgagtacc      2100
     gacgacttta ggaacacttg tggtgatgga cccaatccta ttatgaccaa catttcacga      2160
     actgttgggg tgacgacatc gactacgacg actacgccgg cggtgaccac caagactact      2220
     acagctagca catcgacgac tacgggtgag acaacgacaa caacgccaac aacaccccgt      2280
     gcatccacta ccaaactgtc cacttggcca agagtcacga cggaacggac ggctacacag      2340
     gctacgagtt cgaaaacgcc attcatacca aacgatgggc accgaattgc tggcaatagt      2400
     cagcaactca catttttggc tttcgggttt attttgatta attttgtgat ttag            2454

ID   CHT17
FT   scaffold13 join(1781965..1782079,1782154..1782621,1782695..1783395)
SQ   Sequence 1284 BP; 349 A; 314 C; 291 G; 330 T; 0 other;
     atgaaaatta tttttctggc cctgctattg gcggttgctg attgcataac tgaaacagga        60
     gggacatccc aacggcttgt ctgttacctc aatgtccaag caactaatcg cacaggtgat       120
     ggcgcgttta gtttggaaaa tatcgatcct tatctgtgca ctcatctcat ctacgcattt       180
     acttccgaca ttgcgttaaa cagcacctcc ttcggcccca cccaaatagc ttacgacaaa       240
     ttgctggcac ccagagtcaa gaatcccaaa ctcaaaatca tggccagcat taagtgtaag       300
     gataatttaa tatacttatt cctcattaat gttatcaaca attttcttat acacactaaa       360
     acagctgaag atttaaaatg ggacagttca aagggaatcg aaaacaaggt gaacaagaca       420
     gtcgactatc tgaaaaagta tcgtttagac gggctggata tctactggaa catgagttcc       480
     ggcaattatc caatcgtcaa tttcttcacg gcaatgagaa acgcatttga cagacacaat       540
     ttgatcttca gcctggcagt tttcaccgag acgaataatg atgtcatgta ttttatggat       600
     ttcgtcgaca cggtggattt catcagcgtt ctggcctacg atctctggag atccacccaa       660
     gctttctggg aggctaatca tccagctccg ctgtacagca acagtagtga cggaagaact       720
     atcgactcat tgatccttta ctggctggag cacgacactc cggctgctaa attgaatctg       780
     ggcattccgt tgtacggcag cagctggacc attcttgctg atggcaagac ggaaccaccc       840
     gcatcggcga catggggtcc gctcaacaaa cacgtcaatc aaatcggcca aacgccctac       900
     tacgatattt gctctagcgt caaatcaagt ggctggaaag tgttcgaaga aaagagcaat       960
     tccaccgggc cgtacgctgt ttcgcccgct gatccttcgg gatctcgagt ttgggtgggt      1020
     tacgacgacg tccatatggt cacggtaaaa agccaatacg tccgctacgt cagaggtctg      1080
     ggcggggcga cagtgtggga cctaagtcag gacgattgcc gtaacgtttg cggcaaggga      1140
     tcttatcagc tcacggcggc catctcccga acgctaggga tacctcgtcc aaagtcgtcg      1200
     tcgtcggctt ctgatagcaa acagtcgagc ctatcaaacg tgatattctt gattttcact      1260
     tctggacttt taagctgccg ttaa                                             1284

ID   CHT7
FT   scaffold13 join(1784628..1784733,1784801..1785253,1785318..1785910)
SQ   Sequence 1152 BP; 263 A; 317 C; 297 G; 275 T; 0 other;
     atgagactgc ttttactagc gactctgttc gtttgcggag tagtgccgtt cgcatcggca        60
     ggccgttttg tttgttactt cccaaactgg gccattcaac gtcaagatcc ttggcagttt       120
     ggagtggata atatcgacac gagattgtgc actcacctcg tttactcttt cgccgatctc       180
     gacgattcca cactgcagat taaatccagc aaaccggtgg tggatatcgt ccaaaaaggc       240
     tatcgcaaat tcaccgggtt gaaaagccaa aatccaagtc tcaagaccat gttggccttc       300
     ggcggatggg gcgattccaa catcaacgac aaatattcgc ggatggtgtc caccagcgaa       360
     aacatccaga cgttcgtcga ctccgctctc cggatgctga ctgactacgg attcgacggg       420
     ttggatgtcg actgggagtt ccctaggact gaggccgata aaatcgggtt cagcaacctc       480
     ttggctgctt tgaaaaaagc tttcgctcct tacaattatg tcctcagcgc tgccgttccg       540
     gctcttccgg ctgatctcgg ttacgacatc ccatccatcg aagcttcagt cgattttatc       600
     aatttgatga cctacgatat gcacggaccg tgggagccgg agacggcgga tcaccacgct       660
     ccgctgcgga agcgatcctg ggaaacggcc gacaacaaca tcgagtacag cattgattac       720
     tggaccgaaa acggactctc cgccaacaaa atcaacctcg gcatgccact ctacgggcac       780
     agctggaagt tgtcgtccga tgtcacagct cctcccgctc cggcttccgg cggcggagct       840
     cccggtccgt ttaccggaga agagggtatc ttgagttatt tcgaaatttg tctagcagtc       900
     cagaacgaag gttggcaagt tgttcaagac cccgaccagc tcaacggacc ctacgctctg       960
     tccaacaccg acgtcgtcaa ctggattggc tttgacgaca ttgccatggt aaccaccaag      1020
     agcaatttca tcctttccag gggactgggc ggggccatgg tgtgggaaat cagtttggac      1080
     gatttccgcg gctcctgcgg cgccggagtc aatccgttgc tgacggccat ttcacgtatt      1140
     gtggtggcgt aa                                                          1152

ID   CHT9
FT   scaffold13 complement(join(1806922..1807562,1807637..1808119,1808186..1808315))
SQ   Sequence 1254 BP; 338 A; 306 C; 263 G; 347 T; 0 other;
     atgaatctgt tgattaaatt catcaaaata gtaacactgc ttcaactttt gtcactacct        60
     attatactcc atggcgaaac aggcaaacga attgtttgct cgtttcccaa ctgggcattt       120
     tatcgcacaa aatctggcgg ggctgtgcaa tacaccgttg ataacatcga tccgacaatg       180
     tgcacccatg tgttgtattc atttgctcta ctcgataaat caaccttcaa gattgtcatc       240
     aaagatcatc tagtcgacat cgacaaccaa ggctacagaa aatctgtagc cctgaaaacc       300
     caaaaccctc aactgaaggt gatgatttca ctaggaggtt ggacggacgc taacgacggc       360
     tctaaaaagt acgctgcgct gattgcaaac gactccaaca ttgacacatt cgtcagctcg       420
     gtcgtgaatt tccttcaact tcatcatttc gatggcttgg atttagatta tgattatata       480
     cctaatgcag tcgtcaagac gagcttcgct cggttgctcg tcgcactgag taccgctttc       540
     agtccaaaag gatacctact gagtctagcg cttccggcag ctccgtcgga ttattcgtca       600
     tccatcggcg gagactatga cgtgtcaagt ttgaacgaaa atgtaaattt tactaacctg       660
     agaacatttt tctttcacgg ttcatgggaa ccgacagtgg ccgatcacca ttctcctctc       720
     ctgaaacgtc cgtgggagac taacaatcta aacgccaatt ttgccgttac ctattggaca       780
     gatttaggtt tgctagcgtc caaaatcaat ctaggtatac cgctttttgg actcagttgg       840
     accctatcac aatcgctgtc gtcggatagc tttatcccgc cagccacagc tgagaaagtt       900
     ggaccagttg gagatttgac gagcgaagct ggaagaatgg ctttctttga aatttgctcc       960
     tctgttcgca aaaagggttg ggaggtattt ccagatccct ttcaaaggat cggtccctac      1020
     gccgtgtctc caactgatcc aaagacgtgg gttggttacg acgatcctgc catggcaact      1080
     gtcaaatccc aattcattct atcgaaagga ttgggtggag ccttcctctg ggacattagc      1140
     aacgacgact ttaagggtat ttgtggtctt ggaatcaatc ccattacaac ggccatctac      1200
     cacaccctga acggtcttaa taccacatgc gactgcgtat gctatgacaa ttaa            1254
     
ID   CHT2
FT   scaffold14 complement(join(1003207..1003712,1003728..1003841,1003900..1004361,1004420..1004525))
SQ   Sequence 1188 BP; 347 A; 276 C; 258 G; 307 T; 0 other;
     caatttttaa gttttgccgt ctgtggacga tattacgggg caatgaacaa tcaacaaccc        60
     atgatgatag ttggctatta tcccaactgg aactacagac gtgaagatgc ttcattcgac       120
     acaaataaca tcgatcctag attgtacacg cacttaatct acgcgtatgc cgcgttgaac       180
     aaaaagacct tttgtctcaa gagtacaaat gagtggatcg acataaaata tgaaggatac       240
     aaacagttta ctgacctcaa gactagaaat ccccagctga aactgatgat ttctcttggc       300
     gagtggacag attctaccaa gaacaaaacc acaaagtact tccaacttgt gtccagcccc       360
     agaaacatcg acacgttcgt caaatcggct ctggaattcc tggagaaata caatttcgac       420
     ggattagatt tgcactggaa atattcaaac acagaggaag acagaactgg attcactaat       480
     ttgatcgtag ctcttcacaa cgctttaaag ccttacggtt acctgttaag tgctgccgtt       540
     cctccaacag cttttgcaat caacgctggt tacgatgttc cagtcgtgaa taaaaggtta       600
     gattttatca acgtgatggc ctatgacttt cacggacctt ggggctcgga agtgatcaaa       660
     gctgaccatc actctcctct tcagacaaat tccgaattga atgtggattg cgccatcaat       720
     tattggattc gccagggtat gtcgcccgcc aaaatcaaca tgggaatacc tctgtacgga       780
     agaagttgga tactttcttc caacgtcact acaccaccgg ctcccgctca cggtcctctt       840
     cctaaaggag aagttgctaa cgaggacggc acgatggctt attacgaaat ttgtgatgcc       900
     attcacaata agggctggac ggtttacaag acgagtcaag ccatgggtcc ttatgccgtt       960
     tctccggccg ccaatggcag gatgtgggtc gggtacgacg atccggccat ggcaatcgca      1020
     aaaactaatt acgtattatc gaaaggattg ggtggagtca tgctatggga tattagtatg      1080
     gatgacttcc agggcatatc cggtgcaggg cccaaccccg tgaccaatgc aattattcaa      1140
     actatttcgc aatacaacag cagtgctaca atgttccctt ttgtttga                   1188

ID   CHT1
FT   scaffold 14 complement(join(1133647..1134278,1134344..1134787,1134855..1134975,1135884..1136294,1136349..1136410,1136538..1136640,1136713..1136835))
SQ   Sequence 1896 BP; 490 A; 443 C; 438 G; 525 T; 0 other;
     atgaagctgt tgattaatag tttaatcaaa atactaacac tgctacaact ttcttcgctg        60
     cctattatac tccatggaaa acgaattgtt tgcacgtttc ctaattgggc agtgtatcgc       120
     acaggtgctg gacactacac cgttgataac atcgatccgc aactttgcac acatgtgttg       180
     tatgattttg ctttaatcga taaatcaagc ttaaacattt ctattggcga gccaaataaa       240
     aatcttctgt tcaaggcacc ccttcacact gcaacgcgac gcacaggggc ccgatcgcaa       300
     tcgtcgacga atagctttgt tccaccaatt tcagctgtgg atgttggtcc gactggagat       360
     ataatgggcg tcaataatac aatggctttc tatgaaattt gttccgctgt tcgcaacaac       420
     ggttggaaag tattctctga tcccactgga aagattggtc cctacgccgt gtctccaact       480
     gatccgaaga cgtgggttgg ttacgacgat ccggtcatgg caattgtcaa atcccagttt       540
     attctatcgg aaggattggg tggcgccttc ctttcggaca ttagctacga cgactttcgg       600
     gatacttgtg gtcttggagt caatcccatt acaacggcca tctacaacac cctgaacggt       660
     cttagttcca catgtgactg cgtatgctat gacaattaaa tgggacactg gccgacattg       720
     ttggtgattg ccgcatcttt ggtgttgagt aatattggtt ccatttcggc aactccacgt       780
     ttggtttgtt atttcaattc tggagctagt ttacgtaaag gtgatggcca atttactgtc       840
     gaaaacatcg accctttctt gtgcactcac ctgatcttcg tttcgggtat tttcaactcg       900
     atcgtcagta aaggagaacc gggaagtctt gacccaacgg tcaagaaatt cgttctattg       960
     aaaagcaaga accccaaact gaaattaatg ctttcggttg gaagctggat cgacttccag      1020
     tcggcacagt ataccgagaa tgtgatgggc agcaacaggg ccaatttcgc tcactctgcc      1080
     gcccaatttc ttgcccgtta cggttttgac ggattggact tttcttggcc gtgggatttt      1140
     gcttcgcctg ccaatgatcc aaaacaattc gttcgggtac tgacagccct gaaagacgcc      1200
     ttcaagtcga gcggatatct acttagcgtc gccgtaacag ccaatcaatc catctcggaa      1260
     ttaagctacg attttccaaa aattgaagcg ctagtggact ttgtgaactt gaaatcctac      1320
     aacatgacgg acatttcgaa atccatggca gatcaccacg ccccactcta cacgaggaaa      1380
     tgggagactt ccggagtcgg tagcaacaac gtcgattcgg ttgtgtctta ttggatcaac      1440
     aagggcgtat ccatatcaaa actcaacgtg ggtatccctt tcttcggtaa gagctggacg      1500
     ttatcgtcgg acgcttacaa tccgccagcc aaagcattgg gcccgggacc ggctggccca      1560
     ttgactaaca cccaaggaga attggccttt tacgaaattt gtcgacatgt acgcgttgaa      1620
     aaggatttca aagcagtcag aagtgaaagc cgtttgaacg ggccaatcgc ctactccttg      1680
     cggacgcccg gaaggatttg ggtcggatac gacgacgtcg atatggtcat acacaaagga      1740
     aagtatatcc tgtctaagaa tttgggcggg gcagttgttt gggacatctc catggacgac      1800
     tttagaaata cttgtggcag tgggatcaat cctttgttgg cgtctctatc tagaactctc      1860
     aaagtcatcg gtcaaaatgc tgagctgtac gtatct                                1896

ID   SCV3
FT   scaffold17 join(79193..79355,79436..79678,79886..80046,80147..80409,80916..81051,81146..81253,81814..82002,82071..82256,82413..82582,82642..82761,82814..83026,83113..83271,83330..83461,83575..83736,83878..84030,84080..84229)
SQ   Sequence 2708 BP; 689 A; 638 C; 680 G; 701 T; 0 other;
     atggtatgcc ccaaacctaa tggattgttt ccatatgacg gtgattgcag caagttcatc        60
     aattgctgga aaggccgtcc tcacctacag agctgcgctg gtggaacgct gtttagtccc       120
     gccactaatg aatgcgatca cgcctacaaa gtcgtctgcc aagcatctgt gactttccct       180
     cctaccacca ctcgcccgcc tacaccacca ccaacagtat cgaccactac tacccctacg       240
     ccactgtctt gcccgcatcc taaaggtttc ttcccacatc cggcggattg caaaaagttt       300
     gtcaactgct ggggcggtcg tccagcagtt caagtttgtg ccgaaggaac tcttttcaac       360
     gcagccacca gagaatgcga tcacgcctct aaagtcgtct gtttaatgga tttaggacct       420
     cctttgtcgc cggatagtgg tcaactcatg cgtctccgag gaggagccgg tccttgggaa       480
     ggttatgtgg aggtgcgtgg aggcaaggat cgtccttggg gtcacgtatg cgatgctccc       540
     gatagctgga ctattcaaga agccagttct gtacaaggct tggagtttgg cccgttgacc       600
     agggataaaa ttttgattga aaaggtggag tgtactggaa gtgaagccaa catcaccgga       660
     tgcaaaatcg ctaccggttc caactgtccg ttcattcatg aacaagtggt gggtgttcgg       720
     tgtcatcggg acactcaagc cctttgcgcc aaggatgaac acgcccacgg aaacttttgc       780
     tacaaattaa tctcggacga gatgagcacc agggaaagag cgagatccttn gttgttggca       840
     acggtgccga ttaccaaggt acagctaata tcagtaaaac tggtatgcct tgtttgggat       900
     ggaacgatcc tcgcattcgg cacgttttgg cgaaacctgc acgagctgcc gttgccgtgt       960
     tggacagttt acaacataat ttctgtcgaa atccgcacgg agaatcgaat ccttggtgtt      1020
     tcatttcgcc agtagagatg gagtactgtg acatacccag atgccatatt caggtttact      1080
     ccgtcaattg cagctcgaat tttgaatgcc ccagtggaaa gtgcattaat cagacgtccg      1140
     tgtgtgatgg acgtgacgac tgtggggacc gatctgacga aattgtttgc caatctcaac      1200
     ttgatttcca aatcagatta gctggctcca acaagaccaa cgaaggacgc gtagaagtca      1260
     aagtatttgg ccaatgggga gctatctgtg atgaccattt cagtgcaaat gatgccaacg      1320
     tgatttgtcg ccagttaggg ttccccttag gagccagtca agctttgtct cattccactt      1380
     ttggccctgg ttctccaatt ttgatggatg acgtcatgtg caggggcaat gaaacatctc      1440
     tagctgattg caacattttt aatcagactg ctggagtacg gtgcatcttg gcggagacaa      1500
     cttgcacaga aaatcaattt aaatgtgaga ccacagacgc ttgcatcgcc atcgatttcc      1560
     tctgtgacac tgtggatgac tgtggggacc attctgatga aaaccgaact cgctgcgctt      1620
     ctgaactgct ggttcgattg gctgatggac ccgattcact gtccggtcga gtcgagttgc      1680
     gtcaaaatgg aatttggggg acagtttgcg atgacgattt tggtccagaa gaagcgacgg      1740
     tcatctgccg aatgttgaat ttgaatgggc cagctcaacc cgcaaagagt ggcagttttg      1800
     ggccaggcaa aggtccaatt tggctggacg aattaggttg cagcggaaca gaaaatacgt      1860
     tgatggagtg cgcccgattg ccgtgggcca aacacaactg tcgtcatact gaagatgctg      1920
     gagtccgctg ctctcaccca actaatgaaa ggacagatcc tgtcactaca ttaactgatt      1980
     tagttcaact gggatctctt ccggtcaaat gcggcataag aatggttgaa gacaatccat      2040
     ccgatccatt attaatccag cctaaagtag tcaaaggaga gccaactaaa cccggcgctt      2100
     atccttggca ggtgggagtt cgagtgagaa acagtgggaa aagtgataat cactggtgcg      2160
     gcgccactat catctctgaa catttcattc ttacggccgc ccactgcatg gaagacttcc      2220
     caaaaggttt atacgtctta agacaattca ctgtggagcg catgcacttc cacgaagagt      2280
     ttggacaagg aggacactta aataacgata tcgcactcat tcgtatcaag aaaaaaagca      2340
     atcaaggaat tcgttttgga tcacatgtcc aaccgatctg tcttccttct ccatcaaccg      2400
     aatactcggc tactgttccg attctgtcgg atgatacatg caaagcgcct tatgtctatg      2460
     gtcctgatcg catcaaagtt ggaatgtttt gcgccggact tcttgaagga ggtgtcgacg      2520
     cttgccaagg cgattccggt ggtggattag tttgtttatc attttatttt caaatagggc      2580
     ggccaacatt aatgggtgtc atcagctggg gtttcggatg cggacgacca aacaggcccg      2640
     gtgtttacac gcgtgtcgtt cattatttgc catggattta ttctaaatta gccgagacaa      2700
     atgcttga                                                               2708

ID   SCV2
FT   scaffold19 join(349772..349904,350942..351104,351172..351449,351533..351659,351724..351858,351933..352204,352278..352445,352748..352841,352902..353309,354211..354482)
SQ   Sequence 2050 BP; 515 A; 489 C; 510 G; 536 T; 0 other;
     cagatgtgcg atggtaaggt acaatgtcct gaagccaccg acgaaacgga ttgctcctgc        60
     cggagtcgga tggaccccag caaaatttgc gacggcatct tcgattgccc ttctcttgat       120
     gacgaaacca gctggcgtaa gagacgaggc acattggaca gaattgttgg cggtcgtgaa       180
     agtagcatgg gcgcttggcc gtgggtagta gccatcattc gcgatgggga gttcaagtgc       240
     ggtggttctc ttctagataa tagctggatc ctgactgctg ggcattgttt ccatatgtta       300
     gagaaatccc actttgaaat tcaattgggt atgctacgac ggtcttcttt ctctcctctg       360
     gaacaaactc gtgcagtcct ttcagtctac gtccacccga aatataatcc gcttacacta       420
     gaaaatgaca ttaccttgtt gcgagtgcaa gaacccttcc aattgaacca gtggaccgct       480
     cccgcatgcc tacctagttt gggttattac ccacggaacg acacactatg caacgtcgtc       540
     ggatggggaa atgtccaaga aaatggacca gagttggcca tccctattac accttgcaag       600
     agtgatctac aagtagaccc aaaaaaggtc ttgtgtgcag gatttccaga aggcaagaag       660
     gattcatgtc agggagattc tggcggaccc ttagtttgcc cggaccccag cacgaatggc       720
     cgttggctat tggccggaat agtgagcttc ggtttaggat gtgcccgtcc tgaggaattg       780
     ggtgcctaca ccaatgtagc ttactacact agctggatca aagaaattat gggcgacgat       840
     caaccaatga ggacccccaa accaaactgc aaaggaatga tctgtcagcg cggaacaggc       900
     gtctgtttgt ctcccaactt catatgtgat ggaattgtag actgtctgaa cgctgaggat       960
     gaagttaatt gtggcagcgc aaagcttttg tcatcaacca gtcacgcccc gatcatttct      1020
     accgagattt caacgttggc tccgatttta tcaactactc cattgccatc tactaccccg      1080
     actgtgtgca ctgccgacca atttaccttg ttccagtgtg tcccgctctc ggataagtgc      1140
     gaccagattg gcgactgtaa agatgggact gacgaatcgt cttgttcttg cgccgacgtt      1200
     ttaaggaata ccggaaattc tcagctgatt tgcgacgatc acattgactg ctcagattat      1260
     tcggatgaag aaggattagc cgtgaacaaa ttgggtcgtt ggcagccttt ttgtgcgaaa      1320
     aattggactt cgtccgtcaa ccacgaaatt tgcagttatt taggatacgg gcctgggctg      1380
     tcatactcct tcattccagg catggagtcg gctcctatta agaatttgga acctcagcaa      1440
     ggttttcttt ggaaaacttc caaaggaatc aattctcaac tcgttttgcc taaaagtgac      1500
     gcgaaaattg tcgatgaaac ttccatttcg tcggcgctac attcgattgt caaacgacag      1560
     tcgacaacga cgaatgactg caaatttgtg aacgtaacat gcgctaatca gttgtgcgga      1620
     attcgaccga atcttggcgg atgggacaac tttcccaata gagtgggtcg attcccttgg      1680
     catgttacac tgttcctcaa tggccagtat ctatgtggcg catcattggt agcccctgaa      1740
     tggcttctgg tctcttccaa ttgtgtccgc aacattaatt gcaattcttg gcgttgtccg      1800
     ttgggcacct gcttggaatc tgatcaggtg tgcgacggcg ttccggactg tcgggatcgc      1860
     agcgatgaaa cgaaggcttg ccgatcccct gaagtgacca cagtgactcc gttccttaac      1920
     gcaacaaagt gtgccagaac cgagtacgaa tgttccaatg gtaaatgcat tcctggcgac      1980
     atgctctgtg atggcgttgt cgactgcata gctggcgaag acgaaaaagg accttttaac      2040
     gatctcgaat                                                             2050

ID   GAL3
FT   scaffold19 complement(join(1119487..1119657,1119775..1119990,1120053..1120262,1120322..1120435,1120514..1120867,1120935..1121294,1121402..1121812,1121894..1122245,1122322..1122444,1122515..1122771,1122843..1123253))
SQ   Sequence 2979 BP; 794 A; 649 C; 751 G; 785 T; 0 other;
     aatggaaaca gtggaagcat ttatgccgtc acaacagaag gaaaagtcat acaactttcg        60
     aacggtttgt ggtccgaatt aaacgacgaa ttcaacaaag agttacgtgt taagcgcatt       120
     agttgttgct cgactgcttt gtgggcaata tgcggcgacc atcaagtcca tttgcgactg       180
     gagtcggaga tcccgattcg tatcagagag gaatcttatg aaaaccaaag atggaaccct       240
     cttgatggtt tctccaataa gcttttaccc acagacagac catgttattc gagccaagat       300
     ggtctgactg acagggacct caaaagagta aatttgccca gcacagcgtg ggtgtgggat       360
     gaccagtggc atctggaatt acttcatgaa ggacaacatc ttgaagctga gggttggatg       420
     tattcagttg attttcctcg agcctattct gcagcaaagg cttggaactc ctgtgtcagg       480
     aggagaaaat gggtgcgaaa tcgtcgatat aatggccttc gtacttgggc ctccttatct       540
     ccaatagtat tgaatgatat gatggaaccg ttcattgata ttgcaactgg cggatcggaa       600
     attcccggag ctgtggcagg ctttgtagct gtatgggcag ttacaatcaa cggtcttttg       660
     ttatatagag aaggagttaa cttactaacg tgccccgatg gcagtaattg gaggaagatt       720
     gaaactccgc agggctgcga accgtgtcaa gtcagtgtcg gtcctcaagg agttgtttgg       780
     attttagctt ggaatggaca gttgttaaca cgtaacggaa taacctggaa ctgcgaaaca       840
     ggtgttagtt ggtacgaggt acctccgccc tttaagggta tatcgttcaa ccacatctct       900
     gtgggtccta cctcttcttg ggcagtcagt cgggagaacg aggtatggtt gagaaaagga       960
     ctagactcgt ctatacttgg ttccagctgg acggcaatga ttggccaaat gaatttggtt      1020
     ttcactggat ctgacagtca agtgtgcggt cttttgatcc aagatcaaaa actatacttg      1080
     cgaacaggca taaagaatga agagtctgga gggcggtctt ggaaaatgct caaaaccgaa      1140
     gacccttgga ggggccaaat attggaaaag ctgcggcaac gtcatagcca gtggcaggat      1200
     aaatttgcgg actactccac tgcagcagaa acgactgact ggatcaagaa cggacgagct      1260
     ttgttaaaca atcgttgggt caatcttggg ttgcgctgct gcagtcaaga gccattgttg      1320
     gatgtcgaag acttgcggtt gttggctgtc gaaatcactg caattcgacg tactgaaaat      1380
     ctgggactag tcatccacta tttactaaat ccaccgatta agctgctatt tgccagtgaa      1440
     gaagaagttg aggattggtc agcccaccta accaaagtga cacgcacgtc gcgacaaagc      1500
     actggaatat tcgctgaatc ggtttgggct ttatcggaca tgggcgatcc ttttattgaa      1560
     atgacttcag atgcatcagc taatctatcg tcgctgttta tccatgatac tccagacgga      1620
     ttttatcgtg gctgtggcat aaccattagc ggcatagtgc cagccaacgc ttgtcggttc      1680
     tccgtcaacc tgcagtgtgg tccaaagatc cacccccatg aagtgtacac tgccaaaaga      1740
     gatatagccc tacacatcaa cccgcgtttt gacacctctc ctggttccgt tgaagttgtg      1800
     cgcaactcct actcaaataa catgtgggat attgaagaga aagctggtga atttgatctc      1860
     cagccgggaa acagatttac catgtccatc atttgccaga aacagcaata tctagtcaaa      1920
     ataaatgatg tcacctttac cttctcttac aggctgtcgc ctttcagtgt aactcatttc      1980
     gtcgtcaaag gcgacgtcaa ccttttcgat gtttcctatt ctatcccaaa gactggcata      2040
     ccttctcacg ctttgtggac tcaacttggt ggacactttc gacacgttga atcgtcatct      2100
     gggggagttg tctgggcact tggtcaagat ggcacttgtt ggatccacac aggctttcac      2160
     ggaggcgggt tttttaaagg tgtgttcggt ggaagttcac atggaatcca tccgctcagc      2220
     gacgaggggc acgttaatct ttacgaaaat caaagatgga acccagtggc tggattttca      2280
     gctcgtggtt tacccactga tagaccatca tggagcgaca ttactggtct tcacgcttac      2340
     aataaagaaa acatgtcact tcccaaccga aactggaatt gggtttccga atggttggtc      2400
     gattaccacc cgcccgatgg agccgataga gaaggatggc aatatgcgac tgattatcct      2460
     tctcgttttc acacatataa aggatccttc gattacgtta ggcgcaagcg ctggcagcgc      2520
     aaatgtcggt acactagtac tggaccatgg tttcagtttg gtctcactaa attactggac      2580
     atttcaatgc aggttgatca cagcggacgt cctgacgaac cattgctatt atgggcgatc      2640
     gcagcaaatg gttcaattct tcggcgagta ggagtgactg tgataaagcc acaaggtgaa      2700
     tcgtgggaag cagtattggg cgagcatgct ttccaatcct tatcgattgg ggtagacggg      2760
     cgagtgtggg caattacttc attaggagca ccagccttgc ggcacagagg caatcccact      2820
     cttcgtcaaa tttccgctgg cgacattcaa gtttgggcag tggactcaca ggatcgcttg      2880
     tatcgtcgta aagatatcgt ttcaattctg ccagaaggaa cttcatggga gctaattgat      2940
     gagcacgttc tacacgtgtc agtagggaag cacgaccaa                             2979

ID   NOS1
FT   scaffold20 complement(join(1068965..1069045,1069129..1069320,1069397..1069545,1069621..1069736,1069810..1069897,1069983..1070193,1070267..1070409,1071042..1071375,1071461..1071598,1072021..1072195,1072503..1072603,1072778..1072861,1073197..1073322,1073470..1073574,1073823..1073871,1074033..1074256,1074410..1074551,1074950..1075002,1075092..1075193,1075313..1075487,1075698..1075840,1075922..1075983,1076108..1076190,1076476..1076567,1077521..1077683,1079838..1079896))
SQ   Sequence 3390 BP; 785 A; 936 C; 829 G; 840 T; 0 other;
     gaagcccttc tcacttccgc caaagaattt ctcgaacatt attattcatc tattaaaagg        60
     ttggacacgg aatcacatcg agcccgatgg gaatctgtac gtcgggacgt tcacctgacc       120
     ggcacctacg acctgactga gacggaattg acgttcggcg caaaacttgc ctggaggaat       180
     tcagcccgct gtatcggccg catccagtgg gccaaactac aagtgtttga cgcacgtcac       240
     gtcaccacgg cacagggcat gtttgaagct ctttgtaacc atatcaaata cgggacaaac       300
     aaaggcaaca ttcgttctgc tgcgaccatc ttctgccagc gaaaaccggg ccagggtgat       360
     taccgcattt ggaacgccca attgatcagt tacgcaggtt atcggaatat ggaagatggc       420
     accgtcatag gagatccggc gacggtggaa ttcaccgaag tgtgtcaaaa attgggatgg       480
     gtcggagcgg gaacgcgatt cgacttgctg cccttagtca ttcaagctag taaccgtctc       540
     tatccggaag tcttcaccct tccgccagaa ctcgtcatgg aagtgccact ccatcacccg       600
     acgtacgatt ggttcgccga gctcgggctt cgctggtatg cccttccagc tgtgtccagc       660
     atggcctttg attgcggtgg actccagttt acggccgtgc ccttcaacgg ctggtacatg       720
     accaccgaga tcgccactcg cgatctgggc gacacgcatc gatataatca acttgagatt       780
     gtggctaagc gaatgggcct ggacactcgg acgcactcca gtctgtggaa ggatcgggcc       840
     gtcatcgaaa tcaacgccgc cgttctctac agctatcaga aaatgaacgt gactatcgtc       900
     gatcatcaca cagcctccga atcttttatg aaacatatgg aaacagagtt tcgactaaga       960
     ggcggctgtc cagccgagtg ggtctggatc gtcccgccca cctccggttc tctgacgccc      1020
     gtttttcatc aggaaatggt ttgctattcc ctcaagccaa gcttcgaata ccaggaggtg      1080
     gcttggaaga atttccagtg ggatgaagaa gacacgaata ccggctctgc gttggggttg      1140
     ctggccgtcg gacgaagtgc gggaggacgt cgtgtcaagt atcgtttcaa ggaggttgca      1200
     cgggccgtca agttcacttc gaatcttttc ggcaaagccc tgcaacgtcg tatcaaagcc      1260
     gccatcctct acgccaccga gacgggcaaa tcagaaaagt acgctcacat gctggccgag      1320
     ctcttcaacc acgctttcaa tgcacaagtc atgtgcatgg cggattacga cgtcatcaat      1380
     cttgagcacg aagcgctggt gatgatcgtg acgtcgacgt tcggcaacgg agatccaccg      1440
     gagaatggag agagaaaagc ttcttataat cttggatggc aatctccgtc cgcacccatg      1500
     ccttcattct ccggtcccct ccccttttct tccatctctg ttccggaata tcgtggaatt      1560
     cttaatcctt tcgtgtcgct tttcgttgct tttccgtcgc cactttgttg gattgttaat      1620
     aatgaacgca attgtctgtt gttattctct aggcgtttgc cccaagttct tccaagaccg      1680
     gcactccgct tcttaatcga gttctcaacc gcgatcagca tagcttgcgc agtttttcgt      1740
     tcgatcaact ccaacagccc tcggtttgcc gtgtttgctc tgggatccag cgcgtatcca      1800
     aatttctgtg gtttcggcct ctacatcgac gatctactag gaagcctcgg cggcgagagg      1860
     cttgcctcag tcatttgcgg cgacgaactg agcggccagg agcaaacttt caaatcatgg      1920
     gcccagcaag tcttccacac ggcttgcgag actttttgtt tggaagacga cgtcaatata      1980
     gacgacgtca gtgccacatt gcgcagagat cttattactt cggacacggt tcgcttcgct      2040
     atcgtcaact cccaggagaa accaatcctc gatattacaa tgaaatttta tcttgttatc      2100
     gcctcgtcag gcttgtcgca gacgcacgcc aagaacgtca ccgaatgccc ggtcgtcttt      2160
     aacgtgacgt tagcaaagga cattgatggt cgtaaaactg ttcacgttgg actgaaaatc      2220
     accagccagt ggatcaacgg aactcgcaac tcggcgacgt cggcggtcac ctacgagccg      2280
     ggtgatcaca ttggcatttt tgctgtcaac gacgaggccc tagtgactgg actgattgat      2340
     cgacttggca tcaattctac cctgccaccc gacggccctc tccagctgca aacacttgca      2400
     gagcagaaag aacgcctgcc agcttgcagt tttcggacgc tcttgtccca ttatctggat      2460
     atcacaactc cggcgtcgca gacccttctg gccctgcttg cagctcacgc ctcttccgag      2520
     gaagacaagc gacgcctcca gcttcttgca accgacgcta gtgaatacga agattggaaa      2580
     cactggggct ttcctcatct gctggaaact cttttagaat tcccttcagt tgccatagac      2640
     gctgctctac tcgtgtctca acttcctcta cttcaacctc gtttctacag tatctcctca      2700
     tctccgctga tcgatccact ccaaatcgat attaccgcag ccgtcatcgc cttcaaaacg      2760
     caaggtggcg aaggtcccat gcactacggc gtttgctcca gttacctttc tcaggtgaac      2820
     gaaggcgata aaatccagtg cttctttcgc agcgcaccca attttcactt accaaccgaa      2880
     attgaaagac cagtggttat ggtcggtccg ggtaccggtg tggctccctt ccgtggcttt      2940
     tggcaacaca aacaagccct tcaatcgaaa gggaaagaga tggggcccat gctgttgttt      3000
     acgggctacc gttctccgga ttgcgatctg ttcgtcgaag aaaaatcgac catggttgcc      3060
     tcgggaattt tagactacgc ctttttggct ctatcccgcc acccacccgt tcgcaagact      3120
     tatgtccaag acaagttgct ggaagccgct ccgctagttt atcgaatgtt gactcagcaa      3180
     atgggtcatt tttatgtgtg tggcgactgc gcgatggccg aagacgtggc caacactttg      3240
     cgaatggtgt ttcagaaagc cggcggtttg aatgccgaag aatcggatga ctttctcatg      3300
     caactgcgaa acgagaggcg ttatcaggag gacatttttg gtatcactta tcgggcgccc      3360
     gacacggtca atgccaacag acgtcagcaa                                       3390


ID   SCV6
FT  scaffold 23 complement(join(175533..175655,176618..176870,178442..178703,178800..179060,180034..180234,180588..180735))
SQ   Sequence 1248 BP; 278 A; 366 C; 358 G; 246 T; 0 other;
     ggcaacgtgg agatttacca ttcgggcaag tggggctcga tctgcgacga cgagtgggac        60
     atccgcgagg cgacggtggt ctgccgcgag ctgggctact cggacgtggt ccaggagacg       120
     cacaactcca tgtacgggcc tgccagatac ccgttttgga tggacaatct ctactgcgtc       180
     ggcggtgaaa ataacttgac ggattgccgg ttcgacggct ggggcatcag cgattgcgaa       240
     gagtcggaag ccgccggagt tatctgcaaa ccggggcctt tgtccagact gacggcccaa       300
     cagaccagca ccacgaccag caccactaca acaacagcat cgacgatgaa cgccaatgat       360
     tggggactga tttgcggaga cggatggagt ctgtttgagg ccggcgtcgt gtgtcgcgag       420
     ctgaaactcg gctacgctca gaacgccctg cagacggact ttttcggcgg caatcgcagc       480
     tcgttggcgt tgagcggagt caaatgtcac gggtcggaga aatcgctcat ggattgtctg       540
     cacgaccggt tcggcgccgt cagctgcccg ggcaacgcca acaacatcgc caccgtcgtc       600
     tgcgcttcag aaatggcgga tttggtaccg gatgcccagg aaatgatgcg gacggcccat       660
     ctggaggatc gccagttgtt ctttttgcag tgcgccatgg aggagaattg cctggccgct       720
     tcggcctacc aagtgcaaaa ggacgacccg tacggatggc acctggaaac gcgtcgtctg       780
     ctccgcttca cggccaggat cgccaacatg ggcacggccg attttaagcc ctttattccc       840
     aagcacatgt gggaatggca cgcctgtcac atgcactacc acagcatgga ggtgtttgcc       900
     catttcgaca tcatcaattc gctgggcgtg aaagtggccg agggccacaa ggcctccttc       960
     tgcctcgagg acaaccagtg cacccacaac acggagcccg tctacaagtg cgccaactac      1020
     ggcgaccagg gcatctccgt caactgcacc gacacttatc atcacaacat cgattgccag      1080
     tggatcgata tcaccgacat tgatcccggc atctacacct tcaaggtggt gatcaatccc      1140
     gaattcaagg tggccgaaat gtcgtttgac aacaacgcag tcgtctgcac gctctactac      1200
     ggccagcagt acgccaccct gttcaattgt tcgctccagc gcccttga                   1248

ID   SCV5
FT   scaffold 29 complement(join(795519..795684,795757..795980,796092..796717,796785..797242,797519..797644,797719..798074,798155..798366,798436..799361,799433..804249,804730..804872,805608..805801,805937..806094,806819..807097))
SQ   Sequence 8685 BP; 1970 A; 2511 C; 2242 G; 1962 T; 0 other;
     atgaagcctg gacgctttca tatcacaaag tggccgacga ccacattgct ggccgtctct        60
     tgtttccttg ttattctttg ccatcatcga acggtgagtg agtccatctt caacccaagt       120
     gtgacggaca gtcagttcat gaccagggca cacagtccct accacattcg tgatgtgatt       180
     catatcgaaa aaacgggttc gctcaacatc gagtcgggcg tcgtcatcaa cttccatcca       240
     ggtgctggga ttctcgtcaa aggtgccctc atagccaagg gcaatgcaga cgctaggatt       300
     gtcatgaacg ccatggaaac gggacctgct cggtcgctac ctgatgtccg gttagtcgat       360
     ggaccgactc cattgtccgg ccgtttgcag atcaaccatt tgggtgaatg gcgttccgtt       420
     tgcaccaact ctcggaactg gaccgtgacg gattatgaga caacctgccg acagatgggc       480
     tatacaggag gacgctacgt ccaatggatg gaccgcgtca attcctcatc cagccgtcct       540
     ctcctactgg aaaacccgcg ttgctatcca ggcggatcca gtcttttcca gtgcgactgg       600
     aattccagaa gagtcggcgc tggcgtatgc gattaccatc cggatttggg catggagtgc       660
     tcgggttact actcggcgga atcgggtctg gttggcagcc gttggcgagg catccgcttc       720
     gagcacgccc gacacaagaa ggacctgacg cagggcaaca ccctctacgt caagatgtcg       780
     gaatcttatt tgcattacgt ggatattttg aacgcgggag tggaccgtga cggcaaaatc       840
     gtttcggctc tggagagcgt cggagtggct ccgcaaatgg ataaactccg ggttgaagga       900
     tcggcttaca acggcattaa tgtgacgtcg ccggactctc cagttgtgat gcgcggagcc       960
     accgtgacgg gcaacgccgg atacggaatt tacgtcaaca cgtccagcgg ttccgtcctg      1020
     ttggacgctt gcacagtgtc cgacaacggc caggaaggtg tcaagtacgt ctttcacgac      1080
     accagaccgg gcgatcagtc gggagacgcc gtggtcggta cccacgacct ctgcacttcg      1140
     gccagcacat cgaatcccgt ttacccgctg cccatcctgg ccgagagcta ccacgaaagc      1200
     atcgccaatg cccgctgcga gaagcgattc acttcgactc ttggccaggt tttgacgctt      1260
     catttcgttt acctgatggc agacaaaccg gatgccatgg ccgacgttgt cgtccacgac      1320
     ggaccggatt cccgttcgcc gctcatcgcc aaattctcaa tcaccaacag cacccgccct      1380
     caaagtgtca ccacgacccg gaacgccatc tggatcttgt acacggcccg ggcttccagc      1440
     cggactgtcc tccagatgga attgacgtcc ggtttcagta aaagttacga tctcaatttg      1500
     accaattcgg tcgtgacgag caacggcgct cggggcgttc tggccgaaaa catccggtca      1560
     cttctgcacg tccaggggtc aacgctcaga gagaaccgaa tggccggcgt tcaagtcctg      1620
     gacggcgccg gcgatgtcaa tgtcacttcc agtttcgtcg gatacaattg gggcgacggt      1680
     gtcaacatga cctattccgg cggccgtgtc aacgtctcct actccgtcat cgaatccaac      1740
     aggggccatg gagtggtcgc ctggttcaat cagagctccc tgaagctggc cctgaatcag      1800
     gagttcatca ttgcctacaa caccctaacg gccaaccagt ggacgtccgt catggtcggc      1860
     aacttctgca cggccggaag cgtcaacgtc agcggcaaca tcttcaatca aagccaatgg      1920
     aacgccttgg agatcctttc ttgctggaat ccttccactc ctatgagaca aatccacgtc      1980
     ggacacaatc agttccatca caatcagcgg gtgggattcg tcatgtcgcc cgccgtatcc      2040
     atgatggccg tcatcgagca caatctcttc cgtaaccatc agcagggctg cttgctcatc      2100
     cgcaatccgg acgctttgga actggaatcc ctgtccagcg atgttctagt gatcaacaac      2160
     cggtttgaat tcaattccgg cttgttcgtc gccaacctgg gcctgtccca gtattccggc      2220
     gacgcccaaa aattattttt cactcgcaac tggatcaagc ggaacagcat ccggcagcca      2280
     ttcagttcgg ttggactcca cccgcgttcc agagtcgccg ccgttgtcgt cgtcggttcc      2340
     agcaacgtca acgtcacccg caacatgatc gacaatcctg attcgaatta cgaaatcgga      2400
     tcccagttgg aggaccagca gctggaaatc tccgccgtcc ggaattggct cggcggcaaa      2460
     gccgagcgcc acatctacta ccgccttttc gaccgcaagg atcgctacaa tttggcccgt      2520
     gtggccttca agccgttcct ccttcacgac accaatttcg acacggacgc cgagtccaac      2580
     attcaggatt tcgttcccac gttcgtcacg ccgggcagtc gagaaatcgg aggagaagtt      2640
     accggacagg aagagctcat cgatcctggt gtgtatcacg tgactcgaga cattgtcgtc      2700
     catccaaccg gtcgactgac agtcgccttt ggggtaactc tccgcttcga gcactcgctg      2760
     ggcatgatga tcggcggtga attggtggcc gaggggtcca cttcgaccga tggaagcatc      2820
     actttctcgc tgatggatcg cgcccttaga gagaatacaa cggtggaagt gcccgtcagg      2880
     ctggtggggg gagccagcaa cggtgaaggc cgcctccaag tgaaaatcgc tggccgttgg      2940
     ggcagtgttt gcaacgaagg ctggaccagg caatcagccg ctgtggcctg ccaccagatg      3000
     ggactgatcc tcaaccctcg tgactggttc atcgactcca gccaactgca gtcttccatc      3060
     ggactggagg atcccgtctt gatgagtcac gttgactgct ccgtgctgga cacggacgtt      3120
     cgatcgtgtt tccatcgacc caccgtcaac caaacggaaa actattgcgg tcacgacatg      3180
     gatgtcggcc tgcgctgtca cgacgtctcg tgggctggat tgcgttttgg catgacggcc      3240
     aagaaatccg tcctccggtc ggccacagtc gagcgcgccg ggctcttcga ttatgccact      3300
     cattcgttcc agccggccgt tcgcatcgat ttccaccatc acgtcctcga tcggctccga      3360
     ttggtcggca acgatcacga cggtctggga atcatgtatt cggatattta ctatccggaa      3420
     cggattccca gcttgaagaa cagccacatt tctcagaacc gcggccatgg tgtcagcctg      3480
     cgcagtttgg ggctccagct ggccgagtgc cacatcgaag ataatgtcga gtcgggcatc      3540
     cattacaatc cgatgattgc ccgtcaggaa ttgcgggaaa tggtcggctg gctcagcatt      3600
     ttgaaggcca acaaattcat cctgattccg gagacgaagg gaactctgga acttgtgccg      3660
     gacgagcccc gctacctgaa aacgagtcgc ctaaaagcca aggaggaggt ggaatcgact      3720
     ctcatcatcc agacggatca gcggaatgtc atcggcatgc aggtcatcaa tccgatccag      3780
     aattccagca cggaatccgt cctcttgctc gattacggcg acttgagcaa cgaagtctgg      3840
     aacgtccgcg tcaatttgac atcgttcccg acggtcagca gctcctacaa gttgacgatc      3900
     aaatacaaga gcggacagga tgccaagggc ggcatgctca tcttactgac agcttatagg      3960
     cggacggatt tgcaagtcca gcgatctcga ctacttactg gacccattcc catgctgtcc      4020
     atctcgtcga ccaacatccg gcgcaacggc aaaggtctct catctcttca ttacaatttg      4080
     tttctcagtc cgggcggaaa tcatcattac ctccgcaaag ccaacgagac gatccagctg      4140
     atcggatgtg aaatctccca gagcaaagag gaagccgttc tgattcacac accttttcgc      4200
     gattccggac gtcatccgct ggccgagatc aagtacatca tgaattacac gacggtggcg      4260
     gacaatcaac gggccatcgt gcaaaacggc cgagatttgc gggattccaa caatctcttc      4320
     cactggattc tgcagaacga cacgatccgc aacaaccggg gaggcggatt cgacatccgc      4380
     ctgccttacg tgctccagta caacgagaat tacacccact ccgtctacgt ggcggacagc      4440
     acctggacgg ccaatcgaca gttcggcatg gtcgtcggcg gacactttgc ccgcctcaac      4500
     atgacggaca acattttgga agataacgaa ggccagccgg gtttgatcag cttccgcggc      4560
     atggagaagg agatgttcat tttgcgcaac accgttcgac ggaacacggg caactttatg      4620
     gtcgaattcg acatggacag ccagtcggaa atcttgggcg aagtctccgc ctatttcacc      4680
     cgcaacgtcg tcaaggacaa cggccacgca acccgttcca tgatgtccaa tccgcacttg      4740
     gccgcttcct acgccgtggc gttgaaaggt gtccagaagg tgaacgtcac agacaacatg      4800
     atcggcccca acacggccat ggattacgaa ctgttggccg gaattcgctc ttctagactg      4860
     gacaatttcg tcaacgtcca gcgcaattat tggggaacac ccgagctgga acacattcgc      4920
     gaacgcattt tcgatttcga cgactggaac agttacgcca tcgctacatt ccggccttat      4980
     ttcctggaac ctacgtggga tggtggccag tctgtcttct ctgatatcct cccacctatg      5040
     atggacgttg agcgactggg cgggcgactc ttccaggacc tcgtcctgct gcgacgtgac      5100
     cgaccgtaca tcgtccacac ggatttgacg gtcatgcccg gcgttacact gaccataatg      5160
     cctggtgtcg aactggaatt ctttcccagc gtgggcattc tggtcttggg agtcctccac      5220
     gccgagggac attgggaagc gcccatcaga atgcgtccag cagcgcagaa ttcagccatg      5280
     acggtcaact accgattgac tcgtcaagtg acagctggcc aggacgacaa tgtccgattg      5340
     tgccttgaag gccagtgcct ccccggagcc cggcaagggt atctggagct ttacaaccgg      5400
     acaacgcagc agtgggtgcc cgtctgtgac cgtcgattca ccgaacagaa cgcccgggtc      5460
     gtttgccgac agctcggtct ggacaccttc cacgagtaca agagctttgg acgtcgttgg      5520
     gaattccagc tggccactct gagtcgtgtt cgtcattggc cggaacccat ccagtgcatc      5580
     ggtaaggatt tactggacga ctgcgatatc cgattgaacg gccaggtttg ggatcatatc      5640
     tattcttgcc cgtgggacag cgaagagttt gtctttgtcg attgcggtaa ccggacgtcg      5700
     gaggcatcgc ccagttattg gggcggcatc cgcttttccg tctcgtcgtt cgaggacaac      5760
     ttggtggaac ttcgttcagg actgcccgtt catttggatc ccaacttgga gcgccattcc      5820
     cggctctatt acgttcacat cactggcgcc ggaattcttc acggcgaaag aagccccgcc      5880
     gtcttgtccg tccatcgtac gccgaccatt caacaggtta acatcactca ttgcgcatcc      5940
     gatggtattt ctctggtttc tccgtcgctc aacttgccat tgctggacaa ccgggtcgag      6000
     tacaacggcg gaattggact cagcgtcctg atgttgaacg gggagacccg cgatgccgat      6060
     ctcagcgcct tcagtcccct tcgtttcgct cggggtcttc cgtacaacac attcggcatt      6120
     ctggacgctt gcgatcctgg gaaacaagtg attgtcgagg agcgtatctt ggtctattat      6180
     cgctacgaga accggccggc tgattgcgtg aaaatcttca ccagtcgcta cggcgtcaaa      6240
     acctttggct tccggctgtt gcagctcaat ttggtcaatt cgaccaacca gccgtgggac      6300
     cccgactcgt tgacgcttta cgacggcgac atttacaaca tcacgtcgac ggttatcgcc      6360
     caaatcgttt ccaccaccac cgggccggcc atggagaacc gattgtatcg gagcaagaaa      6420
     cccagtttga gtttgaagat ccattcttcc ggcgacgatg gatcgtacgg tttcatagcg      6480
     gaggtcatca ctctgcccat cgcagctata ggattcggtc gagacatccg ccacaacatt      6540
     tccttttccg gatttttcca caacagagcg ggtgctgtgt actattcaag cgccggcgag      6600
     atcaatccta ttttgacgat ggagtggaat cagattgtcg acaacggagc ccagctctat      6660
     ggcaatttca gcacatcaga agcggctgta gccctggacg tccagaatat ggattctctc      6720
     ttattcagga ataatttgat ccggcgcaat caaggcggat tgaaaatcca atcggattcc      6780
     aacggagttc cgaccgcgct caaagcagtt attcataaca acgtctttgc cgacaacaac      6840
     gtgacggaaa cggtttactt gcaaggccgt cgctccagtc cctatcagga agtcacgctg      6900
     taccacaatt atgtcacgag gagcaacgtc cgttacaaga acgtcatgtt gctggatcaa      6960
     gtggtggcta acctcaccga aaatcacatc ttcaacaacc ttggctacca cattatggaa      7020
     gtctacggct tcggacgcgt tcgtctgccc atctaccaga ctttttacca caacagcttt      7080
     cacaagaatt acgccatgga tcgtgacagc cgtggaaccg tcatcgccgg aagcagcgga      7140
     cagcgctaca tcaacaacgt tttttacaat ccggacaatg attacgaaat gatcgctctg      7200
     aattggactg gtttggagat gcaacggacg gccattgaag ctggaacaaa ctggtgggga      7260
     tacaacacga cgacggccat tgttggtcgc atccgcgact tccgggacat accggaattg      7320
     ctccaagttc gcttcgagcc gtattacttg aacaaccgca ccgtcctgag tggcaaatgc      7380
     gatccaggct ggacgcaggt cggcgacacc tgttacgttt acatcggcgt acccatgaac      7440
     ttctctgacg ccaaagagtt ctgcaaaaag gataacgctt cgttgcctta cttgatgaac      7500
     aattattacg gcgtcatgga attcctcatt tcgcagcaag tcggcttcga ttactacgcc      7560
     cgagtttggg ttcaacacct ggacatgatc ggccagtgtg tcgttttcgt caaccgtcga      7620
     gtggaaaggt ccccttgtga cttgttgctt ccgtttctct gcgaagccga tcctcatgta      7680
     gttttggatc cccttggatg gacggacgat gccttgacag ttgccctttt gggtgcctca      7740
     gcagctgctc tcctcttgat tatcctgtgc gtggcttttt gggccagcaa atccaagcac      7800
     cgtgccgaag agcggtttga gaggcggaat tccatccgag gatcgattcg ttccatccgc      7860
     tccttcaact cgttggcttc aagttccggg ttcttggata cggccggcgc tcggcggaag      7920
     cctttggtgc ccccctccgc ccgtaatggc ggcagtgtcg actccatcgc caaatctcag      7980
     ttcgaatctt cggtggaaga caatcgttct tacagtattt acgacgcgga agaacatccg      8040
     gccaacacgg taggtctgcc tcaaccgccg caacaaggtt tctcctattc ccaattggat      8100
     caccgagtca atcgtccagc gggtcaaacg gccgtggtca atcaccatcc aaacggcggt      8160
     cagttgactt ttgaaaacca gggattccgg gacacatcca cctacgcttc gcatccggaa      8220
     tctcgaccgc cttccgacat gtggggagat tcttattcca tcgacgccca aagcaatatc      8280
     acgaccagcg ttagcccagg ccgttccata aacgagccag actacagccg aatccgctct      8340
     aggagcgaag ccggtgttat ggacaactat tcgacggcca gcgtgataac tgattcaact      8400
     ttggccatga aacgtgaatt ggacgattcg gatgccgcct cggccgtcac tttgcctcaa      8460
     tccagaccaa gacccgatga cgcatccggc caaaacaaaa tgcaaccttt aattaaccgg      8520
     cctccaatga ctacgcgttc gcaaacgctg ctggaaacga atttcgatac gggagtaccg      8580
     gaagtgccac gacacgcagt cacaacgggc tacttggcct catccaacga acatttcttc      8640
     ttaccccatc ggtccaagag tacgcctctc gagacggaca tgtaa                      8685

ID   CHT12
FT   scaffold 30 complement(join(538492..538606,538684..538891,538963..539690,539856..539927))
SQ   Sequence 1123 BP; 322 A; 236 C; 239 G; 326 T; 0 other;
     atgtccaagt taagcttaac gtttttaggc ttcacttctt caacaaagct aacaagcctt        60
     tcagggcctc cttttagaag agtgtgctac tacacagtac ctacagatga atggcccgat       120
     cttcgtccta gccacattga tgtatccctc tgcactcata tcattatcgg ttttgcacaa       180
     atttctggtg gattgctgac tcccataggt gacaaagatg aaatcattta caaagaagtt       240
     attggattga agaaaacagc cccagagttg aaagtcttac tttctgtggg tggagccagc       300
     aatgatttag gattccacgg tgttgttcaa acacttgaag atcgggaaga gtttgctgtg       360
     aattcagcca agtatttgaa aaaaatcgga ttcgatggaa tcgacgttga ttgggaattc       420
     cccgcttggt acaggccatt cgaagagaga tttatgtttc aaatgttgct tcaagaactt       480
     tactacgttt acaagaatcc tgtctataat ctcacgatat cagtcgctgt ggccgcttca       540
     aaatcaatta tagatcgaag ctatcgtgtg gctcaaatgg caaaatacgt tgattttgta       600
     tccttgatgg gttacgactt tcactcattc aaatggtacc ttcctctaac gggtcacaat       660
     tcaccgctgt accctcgctc agatgaatgg aacatgttta gcaccgtcaa tttaaactgg       720
     acctcatttt attgggttca actgggaatg cccagagaga aaatagttat aggattaccg       780
     acttacggcc aaacatatca gttatacaat ccgaatttcc atggcctcta cgcccctgca       840
     ataggtgctg gcaccgtcgg tattggtggg cagatctcat atccagttgt gtgccaattt       900
     cttgccaacg gtggaatcag agagtttgac gcagaaagca gggttccctt cgcatatcat       960
     aaaagaacct ggatctcata cgacgatgaa caaagtttag aagaaaaggc aaggtggatt      1020
     aggagtaatt acttcggtgg tgttatgatc ttcgatctca actgtgacga ttacaacaac      1080
     gtttgtggaa acaacacgtt tcccttgatc aaatcagtac tac                        1123

ID   AGO1
FT   scaffold32 complement(join(52717..52825,53005..53204,53274..53510,53593..53686,53767..53951,54009..54175,54250..54378,54440..54687,54757..54980,55039..55235,55315..55659,55721..55947,56020..56370,56931..56968))
SQ   Sequence 2751 BP; 732 A; 684 C; 645 G; 690 T; 0 other;
     atgtaccctg ttggacagcg taagttgccc tcgattcttg gaagtaacag tagtagcagc        60
     agtaccagta gtaattgtgg aacaagtttg agtggagtga gtggtggaag tggaggcgga       120
     actgcattaa tgactcccat ggcccctatg gccccggttc cacctatgat gccaccaact       180
     caacagcccc cacctatggc ttcggccgcg ccgcaagctg cggcaccaga acttcctatg       240
     tttgtttgtc cacgtcgtcc aaatcttggt cgtgagggta gacctatcat gctaagagca       300
     aatcattttc aaatatctat gccacgagga tacattcacc actatgatat cagcattcaa       360
     ccagacaagt gcccgagaaa agtcaatcgg gagattatcg agacgatggt gcatgcctac       420
     agcaaaatat ttggagcatt aaaacccgtt ttcgatggtc gaagcaactt gtatactcga       480
     gatcctctgc cgatcggcaa tgaaagagtc gaattagacg ttaccctgcc cggagaggga       540
     aaagatcgtg ttttccatgt agctatcaaa tggttggcca aagtatccct atacgctctc       600
     gaagaagctt tggaaggtcg cattcgtaca attccgatgg atgccatttt ggctctcgac       660
     gtggttatgc gccatttacc ttcaatgact tatactccag tgggtcggag tttcttttca       720
     tcacctgatg gttattatca tccgttaggt ggtggacgtg aggtttggtt tggttttcat       780
     caatctgtcc gcccttcaca atggaaaatg atgctaaaca ttgacgtctc ggcgacggca       840
     ttttacaagt cgcaaccagt gatcgaattt atgtgcgaag tgttagacat tcgcgatgtt       900
     aacgagcaga gaaaaccttt aacggattct cagcgagtaa aatttaccaa agagatcaaa       960
     ggcttaaaaa ttgaaattac ccactgtgga acaatgcgac gaaaatatcg tgtatgcaac      1020
     gttactcgcc gtccagctca aatgcagtct ttcccactgc agttggagaa cggtcaaact      1080
     gtcgagtgta cagtggccaa atatttcttg gacaaataca aaatgaaatt gcgctacccg      1140
     catctgcctt gcctgcaggt tggacaagag cacaagcaca cctatttgcc gttggaagtt      1200
     tgcaacattg tagccgggca acgatgcata aagaaactga ctgatatgca gacatcgacc      1260
     atgatcaaag ccactgcccg atcggctccc gaccgtgagc gtgagatcaa taatcttatt      1320
     cgaaaggccg acttcaataa cgatccttac gtccaggagt ttggattgac catttccaat      1380
     agcatgatgg aagtgcgcgg ccgtgtgctt ccgccaccga aactacaata tgggggaagg      1440
     actaagcaac aggcgctacc taatcaaggt gtctgggata tgcgtggcaa gcaattcttc      1500
     accggagtgg aaattcgcgt ttgggcaatc gcttgctttg caccccaaag aacagttcgc      1560
     gaagatgcgt taagaaattt cacacagcaa ttgcaaaaga taagcaatga cgccgggatg      1620
     cccatcattg gccaaccttg tttctgcaaa tatgccactg gccctgatca agtggagccc      1680
     atgttccgct acctcaagtc aaccttccaa ggtctccagt tggtgtgtgt cgttctaccg      1740
     ggcaaaactc ctgtttacgc cgaagtcaaa cgtgttggcg atactgtact tggcatggcc      1800
     acacagtgcg tacaagcaaa gaatgtcaac aaaacatcgc ctcaaactct gtccaatttg      1860
     tgtctgaaga ttaacgttaa acttggtggt gttaacagta tccttgttcc taccattcgt      1920
     cctaaggtgt tcaatgagcc tgtcattttc cttggggccg atataactca tcccccagct      1980
     ggtgacaaca aaaagccgtc gatcgcagcc gttgtgggct cgatggatgc tcatccttcg      2040
     cgatacgctg caactgttcg cgtccaacaa caccgccaag aagttattca agagctcagt      2100
     gctatggttc gggaattgtt gatcttgttc tacaaaacta caaggttcaa acccaaccga      2160
     attatcatgt atcgcgatgg cgccagtgaa ggccagttta gcaccgtttt gcaacatgag      2220
     ttgaccgcta tccgcgaggc atgcataaaa ttggaacctg actacaaacc aggtatcacg      2280
     ttcatcgtgg ttcagaaacg ccatcacacc aggctcttct gtgccgacaa gaaagagcaa      2340
     tctggcaaat ctggaaacat tcccgccggt accactgtcg acgcgggcat tacacaccca      2400
     accgagttcg acttttactt gtgctcgcat caaggcattc agggcactag ccgtcctagc      2460
     cactatcacg ttctgtggga tgacaaccac ttcgacgctg acgaattgca gtgcttaact      2520
     taccagcttt gtcatactta cgttcgctgt actcgttccg tctccattcc ggcgccggct      2580
     tactatgccc atctggtagc tttccgtgcc agatatcact tagtggagaa ggagcacgac      2640
     agtggagaag gttcgcatca aagtggcagc agcgaggatc gcacgccagg cgccatggct      2700
     cgtgctatca ctgttcacgc ggataccaag aaagtcatgt actttgctta a               2751

ID   CHT4
FT   scaffold32 join(382930..383011,383235..383438,383523..383682,383744..383843,383907..383983,384042..384124,384519..384694,384755..384892)
SQ   Sequence 1020 BP; 293 A; 230 C; 225 G; 272 T; 0 other;
     agacgatcaa agatgattaa aaccttattt ctgtgtgtta ctcttgcgtt cgcctacgcc        60
     accggtttag accttgatgc aaatgtcaac tcacacaaca aagttgttgt ttgctacgta       120
     gcaggatggt ctgcataccg gccactcaat ggtgctttta ctgttgaaaa tattgaccca       180
     atgctttgca cacacatcat ctacgcattt gctggcctgg ataatgtcac acattcaatt       240
     caaactctgg accctttcct tgatacagaa gatggaggtg gcagagccca atacaaaaaa       300
     gtcatgggct tcaagcaaaa acagccaaaa cttaaagtta ctattgccat tggtggatgg       360
     aacgaaggat ctgggaaata ttccgacatg gccgagagcc ctgcaaatcg caaagctttc       420
     atcgacagcg ttttgacttt tatcaaaaaa cacggcttcg atggcttgga tatggattgg       480
     gagtatcccg gcagccgtgt tggctctcgc ccaatcgatc gagagaattt cgcactccta       540
     cttaaggaaa tgcgagctga attcgataaa actggactta ttttgacagc cgcaatcggt       600
     gctgctcctc agactatcaa tcgtgcttac gatgttccag cgattaatca gcatcttcat       660
     ttcattcaca tcatggcgta cgactaccac ggatcatggg atttcctaac ctatctgctg       720
     aaacttggag catcaccggc taaactggta gtcggagttc ctttttacgg aagaacattc       780
     acccttgttg ataaaaattt gcgccaaatc ggttctgcgt cgaatggaac tggatttcaa       840
     ggaccgtaca ctcgtgagga tggattcctt ggatataatg agatttgcaa agagctaacc       900
     gctaaaaacc aagagggtga caaatgggtt gaacaatggg acgaaattgc tcaagtccct       960
     tatatgtaca atggtgaacg gtgggtttct tacgacaatc agcaaagcgt cgccatcaaa      1020

ID   Toll3 
FT   scaffold32 476408..480804
SQ   Sequence 4397 BP; 865 A; 1484 C; 1077 G; 971 T; 0 other;
     atgccgtcga gtcaacttgt agtgtcatct ttctcggttg ttgctgttgt tgttgttgtt        60
     gttttggctt cgctggtttc ggcgacggtg ccgagctgcc agtggcaaca accggcggcc       120
     gacgaaggca acgacgaatc gtcactccgc tgccagctgc ggactctgca gccggccgag       180
     tgggagtcac agctgggccg agtgtctcat ccggagcggg ccacttctct gcgcatcgaa       240
     tgcagcgacg ttctcttctt cgaatcggct ctcgagcgag acattctcaa acgtctgccc       300
     aggctcagac aattgagcgt ttcctcctgt aaagtcagag ccatccagcc cggatcgctg       360
     gccagtttgc cggaactcaa acggctctcc atccgcactc acaacaccga ctggccggcc       420
     atggccctca ctctcaccga tcaatcgctg gccggcatga gagagttgag acatctcgat       480
     ttgagcgaca acagtctcat ctcgacacct gacggccttt tctgctcgct ggccagtctg       540
     tccggtctca atttatcgtc caaccgactt caagatgtcg cctcgctggg attcaactcg       600
     cccgacgagg aatgccttca agaactcacc gaattggact tgagctggaa tggcatctcg       660
     gaacttcatc cgctttcgct ccgagccctc cgcaaactcc agtcgctctc catccagcac       720
     aacggtttga ctcacgtggc cgatcagtcg ctggccggtt tggaatcgct tcgtatgttg       780
     aatctctcca gcaacgaatt gtctgttttg ccgccggatc tcttccgcga ttgtcacgac       840
     ctccgcgagt tggacctcca ccaaaacagc ttggccgtct tgcctttggg caatttcgcc       900
     ggactcagcc aactccaggt cctcgatttg tctcgcaact ctttgggccc ggtccatcgc       960
     gacactttcg ctggactttt gcgcctggtc gtcttgaatt tgggccacaa cgccctcacc      1020
     cggatcgact cgaccatgtt ccgcgacttg gccagccttc aggtcctccg gctggactcg      1080
     aatttgatcg aatcggtcga ttcggacgcc tttttgcccc tgttcaacct gcacaccctg      1140
     gacctgtcca acaaccggat cagcatcgtc agcgaccgac ttttgggcgg actcttcgtc      1200
     ctcagttcct tgtcggtcgg ctccaaccgc atccactcca tcagcgaaga cgctttccgc      1260
     aactgcagcg gcctccgcga tctcgatctg tccggcaaca gcttgcagtc gattccggaa      1320
     gccgttggcc agttgtcgct gctcaagtct ctcgacttgt cgtcgaaccg aatcacccgg      1380
     gccaccaact tgtcttccac ctggcagcag ctctacagcc tcaacctggc cgacaaccac      1440
     atccgcacgg tcagcaagga agccttctcc ggactgggta atctcgtggc tctcaatttg      1500
     gccggcaatc agctggaaca gttggaagct ggcactttcg accggacttc gggcctccag      1560
     gtcttgcggc tggacggcaa cagccttacc gacgtcaacg gccttttcgc cggactgcac      1620
     aacctccgct ggttgaacgt ctccgccaat cgcatccagc tcttcgacta ctctttcctg      1680
     cccgccaacg tcgagtggct ggacatccac cagaacgctc tcagcgaact gggcaactac      1740
     ttccagatcc agctagccaa cctgcaggcc atcgacgcca gcttcaacca actgacggat      1800
     ttgacatcgg acagcgttcc cgacagcgtc gtccagctct tcgtcaacga caacaagatt      1860
     tccagcattg cggccaacac tttcctgaaa aaggccaacc tgtcgagagt cgacctcaac      1920
     tccaacaaac tgcagacgct cgatccggcc gctttgtggc tcagtcccgt tccggccgat      1980
     cgcgatctgc ccgaaatctc gctgggagac aatccgtggg agtgcgactg cggcttggag      2040
     tggcttccgc ttttggtcca gcccagcagc gcctcccgcc agcaaccgcg tctggtcgat      2100
     gcggccgaca tcacttgccg cttgagcttc cgccgtgaca gcaagaacga gacggccggc      2160
     caattttcct tggttccctt ggtcgacgtc cgcccggaag aatttctttg ctcctaccag      2220
     acccactgct tcgccctgtg ccactgttgc gattttgacg cctgcgactg cgagatgact      2280
     tgcccgtccg gctgcagctg ctatcacgat cccacctggt cgtccaacat tgtcgactgc      2340
     tccgcctcgg ccggcccgct caacgatctg cccgaaggga tcccgatgga cgccacccag      2400
     ctctacctgg acggcaacaa cttgaccgag ctgtccagtc acgcctttat cggccgcaag      2460
     aatctgcgaa cgctctacct caacggcagc cggatccaca cgctgcgcaa ccggactttc      2520
     cacggactgg gcgccctcca ggtgctccag ctggccgaca acgagctgga agagctgcga      2580
     ggatctgagt tcgagccgct ggatcatttg agagagctgt acttgcagaa caacaagctg      2640
     cgtttcatct ccgacacggc ctttgtccat ctgcgctccc ttcaggtcct ccggctggat      2700
     ggcaatcgac tcctgacctt ccctctgtgg cgtctgggcg tcaatccgca tctgaaccag      2760
     ctctctctgg gattgaaccc gtggagctgc gagtgtcgtt tcttggccga cttccagcaa      2820
     tggatcgcgg cccatccgca gcagctggtc gattcggatt cgctccactg tctgatgggc      2880
     gatcagcagc tgattggttt cgacgagttc aaccgtagct gctcggccaa tccttccatc      2940
     agcgtcgtga cacgcttcag cggcgcctcc gtcatggact atctgccggt gatggccgcc      3000
     ggaatttgcc tcttcctgct gggcctcatc gccgtcgtct tggtctttgt ctaccgccaa      3060
     acggtccgca tttggatctt ttctcgctat cgcatccgcc tttgtgattc caaagccgag      3120
     gaactcgacg cttgcgtctc ttcctcctct tccggccgga aggatgccat gttcgacgct      3180
     ttcgtcagct acagtctcaa ggacgagcag ttcgtgtcgc aggtgttggc cgccgagttg      3240
     gagcattcag ccgaagccgg atcgtctttc cggctttgcc tccagcacag ggactttccc      3300
     acatcccatt ccggaagcag cagcaccaac agcagcaaca gtagcagcaa cccgggagga      3360
     gatccgctga cgttgggatt ggctgccagt cgccggatcg tcttggtcat ttcccagtcg      3420
     tttatcgagt ccgagtggac ccgacccgaa gtgcggacgg ccctgaccgg tttcttgcgt      3480
     ctgccccgct cccgtttggt cgccgttctc ctgactccgt ggaccgacga tcaatcggac      3540
     ccggaattga gtctcctcct ccgctcttcc atcatcatcc gctggggcga gcgcaacttt      3600
     tggtccaaga ttcgttacta cttgccggat cccactcccc gccagcacta catccgcaac      3660
     attcactcat ccggcaatgg attgtggtac cagaccaacg ggccggccac cggcaacact      3720
     ctgctgagct ccaaacggac cctgcctcac ccgctgccca tcgacgccat gatggacaag      3780
     caaggcaagg cggaactcta ctgggaagtc ggcaacggcc acggccagaa catcccccgt      3840
     cgctacacct ccactccgca caccgcctct tacgcctgcc gcaacggtca tcacgatccc      3900
     aacgtcgacg acatgtcatc catgtattcc ggccagtgct actcccgcct ggagcacagc      3960
     tacatgtcca tcgatcacgg tcacgagcac atctacagca gcgttcaaga tccggcggaa      4020
     ttgcatcaac atcatcacca ccaccaccac cagcagcagc aacaacaaca gcaacaacaa      4080
     catccgcacc atccgcaacg cccagactgc tggtcctacc agtatccgcc tttacaccag      4140
     cagcagcacc acccggaagc cgcccagcac atggtgatcc atcacggagg tccccggcca      4200
     cctacccaac agccggaatt cattttctcg aaccaccagc agcagcaaca acagcaacaa      4260
     cattcaactt tcctcgtttg aatttcgttc cgtcaatcga aacgaaatgt cttaaacacg      4320
     aaaaacaaaa aatatcctac acgtcttttg aaggccactc cggatggatg gatggcctga      4380
     ttgtatcatt tgtgtaa                                                     4397

ID   Dorsal
FT   scaffold32 join(1003406..1003501,1003568..1003693,1003753..1003996,1004068..1004208,1004270..1004368,1004432..1004565,1004625..1004831,1005525..1005594,1005712..1005902,1006107..1006210)
SQ   Sequence 1412 BP; 427 A; 309 C; 307 G; 369 T; 0 other;
     gttgctgtta tagagggtga tccagactat actggccagg ctcaacctag taaagactca        60
     aattcagtaa agggtgtgga caagattgaa cccaaagtca aaattcttga acaaccagct       120
     tctaaggcct taaggtttag gtatgaatgt gaagggcgat cagctggcag tttacctgga       180
     gcaaatagca caacagaaaa taaaacatac ccaaccattc aagtgctggg ttacagaggt       240
     aaagctgttg ttgtggtttc ctgcgtaaca aaagatttcc cctataaacc acatcctcat       300
     agcttggtgg gcaaagaggg atgcaagaag ggagtgtgca ctctagaaat caacaatgac       360
     aatatgattt gcaccttttc caatttgggt gtacagtgtg taaagaaaaa aggaatcgag       420
     gaagcattga aattgcgtga agaaatccgt gttgaccctt ttcacactgg atttgcacac       480
     aaaaatcaac cccagagcat tgatttaaac gctgttcgcc tatgttttca agtatttttg       540
     gaaggccaga aaggaaagtt ttcccttgcc ctcaagcccg ttgtttcaga ggcaatatac       600
     gacaaaaagg ccatgtgtga acttactata tgcaagctta gtgactgtac cagtcccgtt       660
     aatggaggca aggagatcat tctgttatgt gacaaagtga ctaaggacga tattcaagta       720
     gtcttctatc acgaagaaga aggtcacctc atatgggaag gcactggtga attttctgca       780
     tcagatgtcc acaagcaagt tgccatcact tttcgaactc cacgctacag agtcactgat       840
     gtggaggagc ccataagtgt atacgttcaa ctacgcagac caagcgacgg agcgtgcagt       900
     gaatcgcgac gctttgaata tttacccatg gactcaggta gcgttgatgc cgttgtaccc       960
     ccatttgata acagcgcact ctttgcaagc aagaggttca agcctgattt tccattgtac      1020
     actcatatat tggcccttga cgctgcgtcg atgagcgttg atcccgattg tcaaacatac      1080
     tctagttttc aaatggcgat gaaacaccct atctttgtac ctccgcgtgt tgaatccaag      1140
     actgtatcaa cacctccgtt gccgccacgt cgttttaaaa aacttaatca gccgttaccc      1200
     gaccctccta ctagagactt aggtcttaag agcgcgttgc aagccctgaa acaaactttt      1260
     aaaaaagcaa aacccatgtc taaaagtgaa gcatctctaa acagctctgt tgatcctgat      1320
     aatttgacag aagccgagaa ctatgctttg tacatgagat tggcacctct ggccacggct      1380
     tctgaattcg atgaaaatga aactttatct at                                    1412
     
ID   CAS8
FT   scaffold42  join(869424..869573,869636..870062,870144..870296,870367..870842)
SQ   Sequence 1206 BP; 450 A; 230 C; 230 G; 296 T; 0 other;
     atgatcaaat gcaacccaga tgagagacca gctctcaaaa cgattcttga tcggccttac        60
     tttttaccag acgattatta caagctgtac gctttgccgg aaattaaacc ggggctctgc       120
     gtgatcttca atcaagaaat tttcgattat gaggaaaaaa aacgatacgg caccaaaaaa       180
     gaccttgagg ctttaagcgg tgtttttaaa gattttggtt ttgacgtgga accccacgac       240
     aacttaaagg cgcaaaaaat ttgcgacgaa atcaacaatt tggcggaaag aaagttttcc       300
     gagtatgctt gccttgttgt gtgcattcta tcacacggta atgaaggaat agtttgtggc       360
     acagacagta aggaggtatc ggttgaagat gccaagaaac aattcaacaa tttcaaatgc       420
     cccaccctaa gtggcaagcc gaagatttgg atcattcaat cctgccaagg gaatctgaag       480
     caagaagatt tgaaaaaatc aacagagcca cttgcgccac ttaaaccaaa ggaaactaca       540
     cctcaaccca ccaatcagga aaatctgcct aatacagata gcatcagtca tgggattcaa       600
     ccgattcaat ttcaacatac tcaacaagtt gtttcccaac ccccagatat tccacgacct       660
     cctgtgtcag atattcttga tataagagcc acagtccctg gattcgtaag ttatcgcaac       720
     ccattaacag gtagtaggtt gataagaaat ctttgcgagc aactgcgagc gacattcttg       780
     aatgagggcg aaaaatcgac tcgccattta gaagatttac ttaaaatggt tcagaaatca       840
     attagtgaag aaaaaatttt tctcccggca actgaagatg ataagaaaaa atttgaaatt       900
     ataaataaaa gaatcaagga aaacatcgcc aaaattcatc tggaagagat agaagaaagt       960
     gacgaaaaaa caaagaggat cgatgcggaa atagcaaaat tggaatttaa ggaggttaca      1020
     aaagatgatg taaagaatca cgaaaacgaa attgatctaa aaacattccg aaaaattttt      1080
     gacgaagtaa cacaaacact tatatttttc cgtccttgta cagacactac tcccaaacag      1140
     accatcgagt ggcgttctac tttgatgaat tttattagat ttgaaaaaaa attagaaaaa      1200
     aaataa                                                                 1206

ID   SCV1     
FT   scaffold58  complement(join(677234..677380,677442..677566,677671..678079,679362..679511,679598..679752,679835..680163,680236..680297))
SQ   Sequence 1377 BP; 363 A; 329 C; 388 G; 297 T; 0 other;
     cggttttgcg gtggcgccct catccacaag aaatgggtct tgactgcggc tcactgcatt        60
     acgaaagagg cgtcgcaatt tcacatcgga gtggcggggc tgagcgccaa ggcccgcgac       120
     ggagccaaca cggcccggaa gggaacgcga atgttgcgcg tcaatcgcat cgtcaaccac       180
     ccatcttaca atccgtccaa gagcaaagtg gctgacgaca tcgccctgat tcaattggac       240
     caggaggccg agtggaacga tctggtccag ccgtcctgtc tgcccaatcc agacaaagat       300
     tcctacaccg gaatgatggc caccgtggcc ggatggggtc tgaccaacga gatccaaaac       360
     ggtaaatcgt atggacattt tttgggatat tgcggtcaac ggccaaacgc cctacagaaa       420
     gttgacctgc ccattataga gaacaaggtg tgccaggatt ggtacagaga agaaaagaag       480
     ccgctgacca tcgtcgacac ctccatgtgt gccggattcg aacaaggtgg caaagattct       540
     tgccagggtg acagtggcgg gccgttgatg ataaaaaagg atggacgcca tctacttgtg       600
     ggagttgtca gcgcgggagt cggttgcgcc aggccacgac tgccgggact ttacacgcgg       660
     gtcaacaaat atctcgactg gatttcagag ttgatagatt ctgacggtgt cgaccgtgta       720
     tggccaatca ggatggtctc cttagtgggt ctacgtggtg agcacctctg cggaggggtg       780
     ttaattcaca agaaatgggt gttgacagct gcccattgca tcaggaaaga agttacccaa       840
     tttcaagtca gcgtcgcttg gaatcgtggc accgatgcca atagtttgtc ggacaaagcg       900
     caaatgtacc gaatcaatcg aatcgtcaac catccttctt acgatccgtc caagagcaaa       960
     gtagcagacg acatcgcttt gatcaattta gcacaagaag tctcttggaa tgatttagta      1020
     aagccgattt gtttgccgga tccggacaag aatacttaca ctggcgtaat ggccaccgtc      1080
     gctggatggg gacatgacaa aagcgtagac gttcccgttt tggccaatga aaagtgcaag      1140
     cagtggctgg aagaaggcaa aaaggcgttg gccatttcgg aaacgtccat gtgcgctgga      1200
     tacgaagaag gcggcaaaga ctcttgcaat ggagatagcg gtggaccact gatggttcaa      1260
     aacaagagcc atcacgtggc aataggcgtg gtcagtggag gcataggttg tgcccttcct      1320
     cgtctccctg gtatttacac gcgcgttaat aattacctgg aatggatttc caaaatt         1377

ID   CAS1
FT   scaffold63 join(274755..275011,275075..275243,275317..275449,275539..275789)
SQ   Sequence 810 BP; 226 A; 194 C; 176 G; 214 T; 0 other;
     aatacagacc ttccaagctt tgcttttcta cctgttgatc gtgactcaga agcatacaac        60
     atgaatcatg tgaagcgagg gaaggcttgc atctttaatc acgaaaactt caaccccaat       120
     cttgatttaa aaccacgtgc tggaacatct aaagacagag acaacctgta catgaggttg       180
     agggaactgg actttgatgt cacatatttc aatgatctga cattcaatga actaaatact       240
     gaaataatta aatgtaatga ggatcactct gaacacgatt gtgttcttgt tgcattgatg       300
     tcccatggtg atgatggcat attgtatgcc aaagaccagc agtacaaacc tgaaaaattg       360
     tggtcccact ttacgtctga ccagtgtccc acattggctg gaaaaccaaa gcttttcttt       420
     attcaggctt gccaggggga cagattggat gcaggtacaa caatgttgcc cagagtcaca       480
     gaaaccgatt cgcccagtgc agtggcttac aaaataccca ctcacgcgga tttcctgatt       540
     gcgtattcaa ctgttccggg tttctattcc tggcgcaata cgactaacgg atcttggttc       600
     gtccaggcgt tgtgctacgt gctgtcggag cgcggccgag aagacgatct actctccttg       660
     atgacgaccg tctctcggat agtctcgatc ggcttcgaat ccaatacgcc tcaagactcg       720
     aacatgcacc agcgcaagca aattccctgc gtcacgagtc tcttgactcg gaaaatttat       780
     ttcaagcgca agacgactcg ccgtatttga                                        810

ID   DCR1
FT   scaffold78  complement(join(494533..494672,494740..494810,494867..495028,495095..495315,495381..495888,496081..496559,496608..496811,496914..497387,497483..497746,497808..497911,497990..498136,498225..498910,498961..499477,499536..500044,500119..500533,500602..500728,500824..501056,501171..501506,501568..501701))
SQ   Sequence 5731 BP; 1748 A; 1211 C; 1193 G; 1579 T; 0 other;
     ggtttttgct cagtttacct taccccaaca atcaaattgg cacttcagcg ttcagcttac        60
     ttgcgccatc acactccatt gaaagtagga atttttcatg agaaaaaagg tgtattgcag       120
     tggagttctg aaagttcaag atggacagag gaattgggga aaagtcaggt gcttgtcatg       180
     acatattcca tatttctaga agtcatccac aaaaactttc tcaaaatgaa caagcttaat       240
     ttgttgatat tggatgactg ccataatgtt atgaacaatg aagctttaaa aggagtttta       300
     actctctatg aaaatgcagc aagtagtgta catccaagaa tccttggatt aactgcatct       360
     attgtaaata acatatgcaa gccgatggaa ctgtctcagt tgataactat tctggaaaca       420
     aaattaaaat cggttatttc gacttccaac aacgttttgt cagccttgca gcattcaact       480
     cgacccaaag aattgatatg tgaaatatcg tccaagtatg aagccacaga gctgcagcaa       540
     gaaataatgg gtcgtattct tttattgaat gattatctgc gagatcatcg atatgatccc       600
     gctgagtact atggggaaca agattatcta aaagagattc ctaatccatg tcatgaacct       660
     cttgatctac ttgaagaata tatccaaatc attcaaaatt ttggtccttg gggagcagac       720
     cgtgctgctt tggtatacct cattcattta gaaaaattga aaacgaaagc agtttatgaa       780
     agacactatc ttctattatg ccttgtcttc actgttttac ttgaaataag atcattgtgc       840
     gaagaagagt ttcagaaata ctctgaatat gaacgtatcg tgaagtttag ccatcccaag       900
     gttcttcgcc tgttggacat tcttcggatc taccgaccgc cgataccttc cgtgctgccc       960
     acaagtgctg aattagtaga agtaagcgat tctttagttt cgtccgaagg gcaaactgtt      1020
     cagaccccaa agttggcaac cgaaacgtcg caaaccgcag aattaattga aaacggtcca      1080
     gcgattttgc gtcaatcgac aactcaacca ggacacacta gtcgacggcg gcgtcctgat      1140
     ttctcaaatc gccatcaccg aaatcgagaa gatgcttacc agctctgtgg gatgattttc      1200
     actgaaagac gtactacagc aaaattactc taccatcttt taaaggatgc aagtcgttgt      1260
     gatccacaac tagcttatct aagcccgttg tatacggttg accgaatgga aggcgtgagt      1320
     gtcaaagaaa tggagaatga agaaagaaag caagaagacg tcatgaaacg atttcgtagt      1380
     cgtgattgta acattcttgt agccactagc gtattagagg atggaattga cgttccggca      1440
     tgtcatctgg ttattcgtta cgatttacca caatcctacc gggcttacgt tcactcaaaa      1500
     gctcgagctc gcgctaaaaa agcacattac atcctcatgg tcgaaaatga gcgcatggat      1560
     gagtttttag tggatttatc tcactttcat gcaacagaac aaattctgtt aagtaaaagc      1620
     gggtatcaca attcggttgc tgagtttttc aaccacaacg aagatatgct taattgcatt      1680
     caggctccct acccttctga tgaaacttct aattcgtatg cgtctttgca aaacgcgatt      1740
     tctataatta acagatattg cgcaaagttg cctagcgatt gtttcacacg cttaacccct      1800
     gtgtggagga tacgtaccat aaaacgagaa ttaattgaac catctgtttt ggataaatgg      1860
     attggactat ttaaaaatag tggtgcaaaa gaaaacgttt tcttggacgt agcatacata      1920
     tgctcgttgc agttaccaat taattctcct ctgcgaaaga ctgtattaag tcaacctatg      1980
     ccatcaaaag taacggccaa acgatctgcg gcactagaag catgtcggtt attgcaccaa      2040
     aagaaagagt tggatgacca tttctatcca acggggaagg aaaaccttcg gcttgaagag      2100
     gaagaggatt acaatgccga tttggaagaa gaaaatgtac cagaaaactt accacgccca      2160
     ggcactacca agcgaagaca gtactattat aaacaagtag ctgatccgtt tattaacggt      2220
     attccacgtc ctgatcagcc ttgctatttg tacgcgatca caatggtatt cgtattgagt      2280
     gagcctatac ctgaggagca aaacacgcgt ggaagaaaaa tttacaaacc cgagacttct      2340
     attcaaagtc tgggaatttt aaacagcaaa cctctttctc aaatctgtcc gttccctatt      2400
     ttcactcgct caggcgaggt ggaagtggaa attgtaaaaa tttctgatgc catccgagtg      2460
     accgaagggc agttgaaaca aatttctgat tttcaacgct acatttttcg aaacgtactt      2520
     tccttggaaa aggatcctat gttgttagat gtatataacg ccgactgttc ttatctaatc      2580
     gttcctttaa gacggagttc attctcggaa cactctaaat taagcttgga ttttgtattc      2640
     atcgatttaa tttcgtccgt tcgagattcg aagccccaat tgatagccga agaagtcaga      2700
     tctggatatg tctttgaccc tcgattgttc tctgatgctg tcgtaatgaa atggtatcgt      2760
     gatcaagaac acccacaatg tttctatgtg gccgagatat tctacgaact taaccctcaa      2820
     tctaagttcc ctgataacaa ctatccaaca tttgaaaaat actatcgcca caagtatgga      2880
     atccaaattc agaatctgaa gcagccactg ttagacgtcg atcatacctc agccagactc      2940
     aattttttaa caccaaggta cgtcaaccgc aaaggagtaa tgttaccaac cagttcggaa      3000
     catacaaaga aaacacagcg agaaagcctg caacaaaaac aaatacttgt tccggaattg      3060
     tgtagcattc atcctttttc ggcctcacta tggagacaag cagttctccc ttgcattctt      3120
     tacagactga atggacttct tttagcagaa caactccgtt gtaaagtagc aaccgagatt      3180
     tctttgggga ggagtcagct ggaacctggt ttttgttggc ccgctttacg atttgattgg      3240
     aaatgcaagt cttcagatcc tgcgttacca cctttacaga gagaaagtat tgctaaaaaa      3300
     gtggaagaca cgaaactgaa agtttgccct gaagaaaacg atgcgagtaa atcctcctca      3360
     aaagttccca aaagggaaat caaagaaggg aaaaaaagtg caggagcttc tttgttggat      3420
     ataggcgtgt ggaacccaga tgcaatcaac ggcagtaata atcagagcga taactacgac      3480
     tacaacgatc tacaagcggt agccctgctt accaatgata gcggactgga ttttgattgg      3540
     tccaaaccag tggtggatat tactgggcat gatggatctc tccctgcatt tggtgtcccc      3600
     acaccgcaaa gctatcttga accttggggc gagtccaaaa cgaagcagtt ctctcagtac      3660
     cgccctcagt ctccttctga attaattagc aatttttcag atggctcata caatagcggt      3720
     caaagcgcga acgacagtga tacggacgat gtttccgagg aagacgaaag cggttgtaaa      3780
     gtaaaagagt ttggaccaaa gtttgtctgc agaggtgata ctgctgaagc aattgaagaa      3840
     cccattaacc ttaaagcaag aaaattcaaa agtcccgagg aagaagaatt agaagaggag      3900
     ctgactgaag acgatgaacc ttatgaaaac attgaagatc ttcttattgt gcccatggat      3960
     aaagacatcc ctattatgac gcctttcact catcgaatca cggaaaatcc agagaatagc      4020
     acactagttc cggaggagtg ctataagcca ttggatccct ctggcccagc agccaaacca      4080
     aatcgtagac tagcgtccga aagttcacat atgttggaac tcactcgtct gttactcgaa      4140
     gaatatacca aaactccaat ccttcccaaa aaggacgaca ctggattagt aatcacagaa      4200
     ctcaccgttc ctggtttaga tttccccttc agttttgacg agcagcaagg tttggaaagc      4260
     catccgggac catctccgag tgtgattctg caagcattta ctatgtccag tgcaaatgac      4320
     ggaattaatt tagaacgact agaaactata ggcgactcgt ttttgaaata tgccatcacc      4380
     acttacttgt actgcaaata cagcagcatt catgagggag agctcagcca tttgcgctcg      4440
     cgacaagtat ccaatctgca cctttatcag ttaggaaaaa aaaaactctt tggtggttgt      4500
     atggttgcaa cgaaattcaa tccgcatgaa aattggttac caccgggtta tgtcatcccc      4560
     gatgccttag aagaagcact tatttcctcc ggaattccgt taaactactg gaatgtcgtt      4620
     gacttacagg ccttagttca agagaaatcg gaacagataa tgttgcgttt cggaggcaag      4680
     attccatcag tcgaagaagt ggctatggat ggaaacatat ttcatgccca agatttacct      4740
     cgcttcgtcc cttacaatct actaacgcag cacagtatcc ccgataagag tattgccgat      4800
     tgtgtagagg ctcttattgg agcctatctc agagcttgtg gtccgcgggg ggcactgctt      4860
     ttcatgtcct ggcttggact caaagtactt cctgtcatca acgaaggttc ttacggatat      4920
     tggactccgc cgatctcacc tttagttgac caacccttgg atatacatgt agaactggat      4980
     cgcatgttgg caggatttga gtcttttgaa gagaagatct gttacaaatt taatgaccgt      5040
     tcttacttac tccaggcttt tagccacgcc tcttactatc tcaaccgact gaccgattgc      5100
     tatcaaaggc ttgaattcct cggtgatgcc gtcttagatt acctcataac gcgatattta      5160
     tatgaaaatt tgccgcgtca cccacctggg gctctgactg atttgcgttc ggcattggtg      5220
     aacaatacga cttttgccgt tttggcagaa cgttatgaat tccatcgcta tttcaaacat      5280
     ttatctcctt ctttgaatca aattatggac aagttcatca aagctcaaga agaaaacgga      5340
     cattccatca atgaagagta ttacatgata gaagctgagg atgtagaagt acctaaagtt      5400
     cttggcgatg tatttgagtc tgttgctggt gccatttatc ttgattccca catgtctttg      5460
     aatgcagttt ggagagtgta ttacaacatg atgaaaaaag aaatcggtaa gttttttctt      5520
     tttagtaaaa atgttccgaa gtctcctata agagaactgc tggaattgga aaccgaccga      5580
     gtaaagtttg ggaaagctga acgtctacca gatggccgtc taagggtaac tgttgacgtc      5640
     atcggcaaag gaactttcaa aggcatcggg cggaattacc gcatagcaaa gtgtaccgcg      5700
     gccaaatatg ctctacgaac tctggaaaag c                                     5731

ID   CHT6
FT   scaffold31 join(265106..265402,265492..265717,265782..266271,266342..266415,266487..266621,266686..266723)
SQ   Sequence 1260 BP; 313 A; 305 C; 284 G; 358 T; 0 other;
     tctggaagtt actgggtaga taagttggac ccgtatgaat gcacccatta catctacggt        60
     tttgctgttc tcagcaatgt tacctacgag atgacagttt acgatccgtg ggcagacatc       120
     gatctcggtg gttatgcaac gttcaccggt ttaaagacaa aaaaccctag tctcaagaca       180
     ttgatcgctc ttggtggctg gaacgactct gcattctcca ctcaatattc cgaattggtg       240
     tccgaccctg ttaaaatggc caacttcgtg gcaaaagcgc ttgcttttgt tcgccagtac       300
     aactttgatg gccttgattt cgactgggaa tatcctggag atccaggaaa accggaagat       360
     aaagacaact ttactacact tctcagaatg cttcgtgacg ctttccagcc ctacaactta       420
     attctatcca tggctccttc ttgcagtagc gcacgtgctg cagttagtta cgacatccca       480
     gcgcttggcg aaattgttga tttcgtcaat ttcatggcat atgatgttca cggtgcatgg       540
     gaaaatttga ctgatcacca tgccccactc taccgacgcg attttgacga tgattccagt       600
     gacgttattg tttccgagtc agtagactac tggcttgacc aaggttttcc tcctcaaaag       660
     ttggttttcg gattgcccag ctatgctcga tcatggacat tggctgaccc gaaccaacat       720
     gggctcttag ctccagccgt cggtgctggt gttgcaggac agttcacagg cctaaagggt       780
     ttttattcct tttacgagat ttgcttgttt caacaacaag gcatgacagt tgtcgaagat       840
     ccaactggca agatgggccc atatggttac ttgggcgata tttgggcttc atgggacagt       900
     attgacatgg ttgttgctaa agtaaaatat atgatgagca aaggtcttgg tggagttcag       960
     ttctgggaac tcagcttgga tgacttcaac ggtcactgca atttgggcct aagacccttt      1020
     tctaaggcta ttaccgaaac acttggagga actttcccga cacctggacc aacaccacca      1080
     ccccctgcga gctgctctgc ttcctctcag ggccaatact atgctgatcc ttctgactgc      1140
     gcaaaatatt accaatgcgt gaacggaata atctatactt tctactgcca gaccggactt      1200
     gtattcaact ccaagattaa ccaatgtgac tggccataca acgttgctgg atgcgcctaa      1260


   
ID   CAS2
FT   scaffold90 join(140179..140422,140502..140680,140739..140880,140953..141230)
SQ   Sequence 843 BP; 217 A; 199 C; 209 G; 218 T; 0 other;
     ttggcgaaaa ttcctggaga ctttccccat tataacatgg gccatcgccg tagaggaata        60
     gtttgcatct tcaaccacga ccagttccat caaaagacgt ggccggctga ccgaatcccc       120
     tccaatcgtc cgggttcaag taaagataga gatgacctca ctcgaacgct gaggcggttg       180
     gattttgaag tcaaatcttt cgataacctt acggcagttc tagttcgaaa agaaattgcg       240
     caacttgcgg aaaaagtcga tcacaccgac cacgattgtc ttttggtcgt tgtgatgtcg       300
     cacggccaag atggcaaaat atgtgcgttc gatacaatgt acaccgttga agatgtttgg       360
     atgcctttta gttcggaccg atgcgccacg ttggtcggca aacccaaact atttttcatc       420
     caggcttgtc gaggattcga tgaacaggag ccattgcgag atggcgggac cgaagtgagt       480
     tactcgtcag cgaccattga tggacccggc gagtattcca ttccgacgca ggccgatttc       540
     ctctttgttt attccacgat tccaggctat ggatcgtacc gttcggaaga aaacggcgca       600
     gtatttatcc aagttctctg tgatgttctg tcacaacgag ggcgacgtga cgatttgctc       660
     acgatggtga ctgtcgttct gcgaaaagtg gctgtcgaga aaatacgtgg gaaggatgaa       720
     gtgaagaaaa cgatgataga attatgtcag atgccttgct tcatctctca acttatccgt       780
     caggtttatt ttccgccaaa acccacagtc agtacacctg caaagcgctg ctgcctgtcg       840
     taa                                                                     843

ID   CAS3
FT   scaffold90 join(141489..141586,141659..141906,141991..142166,142234..142366,142424..142638)
SQ   Sequence 870 BP; 239 A; 193 C; 208 G; 230 T; 0 other;
     aaatggttta atcggacgca gacgacagag gagaaaatgg atttaaccga cgcaaatcct        60
     gttggaaacc aacttcaaac tccagttcag gctcccagaa ggaagacaag tcgggctgaa       120
     tgtccagttg atcgtgattc gcccgtgtac aacatgaaac accgacgccg aggaaaagct       180
     tacattttca accacgaatg tttcgatcca tcgttggggc tgagcaagag agtcggatca       240
     agtacggacg tttcgaatct gcagattgca ttatatggat tgggtttcca ggtgtttggt       300
     ttcaacgatc ttggagtgtg tgacgtccgt aaaattatcc aacaacttgc aaacgaagat       360
     cacagtgagt gtgattgtgt catggtcgtt ttactgtcac acggcgagaa cggcaaaatt       420
     tacacatacg actcggttta tcactcggac gagttatggt ttccctttac ctctgacaaa       480
     tgcccatctt tggccggaaa gcccaaactg tttttcattc aggcatgcca aggaagcaaa       540
     atggataagg gaacactgat gcaatgtgac tcggccaaag agagggattc tgtcgttgag       600
     gaatactcca ttccaacatt ggcggatttt atgattgcat attccaccgt tccaggctac       660
     gcgtcttggc gcaacaccga gaatggctcc tggttcattc aatccctttg tcacattttt       720
     aaagagtacg gtaagtatga agatttgctc tcgatgatga ccatggtcct gttaaaggtt       780
     gcaactctcg gcaagggtta cgcgcaaata ccgtgcgtca ctagccagct catccgtcgc       840
     gtttatttct actcgaaaat gaacgtttga                                        870

ID   CAS5
FT   scaffold90 complement(join(142760..142969,143054..143377,143524..143721))
SQ   Sequence 732 BP; 228 A; 192 C; 135 G; 177 T; 0 other;
     atggaccatc catacatccg agggccggtg aataaaaact ccccttgcta caacatggag        60
     cacaacagac gtggtgacgc aatcatattt caccacgaaa aatttgattc caacttggaa       120
     ttaacgccac gagaaaatga caaagatttg ctcaacaagt tgataaatgt tttgaatgac       180
     ttgcagttca gcgtttgcga agatcacagg aagagcgact gcattctgtt cgtgttcatg       240
     actcacggtt acaacggcaa attgtacgca aaagacacgc attacaatcc agatccgtta       300
     agattgcttt ttacatcgga caaatgcccc agtctagctg ggaaaccaaa gattttcatc       360
     attcaagcgt gtcgaggaaa cagtcctgat tttggaactt cattgactcc tcgcccaaag       420
     cactcttctc atcgcgttag ctcatccgac gagaccgacg gacacaaaag tgagccgttc       480
     aagatggcaa cacacgcaga ttttttaatc gcaaactcta cagacttcac ctcctaccga       540
     acatggttcc ttgaagcttt ctgtgacgtt ttgtcgtctg aagaataccg caaagatgac       600
     ttcctctcca tcatgaccac cgtccaaaga aaagtcgcca tttccttcgc aaacgaactc       660
     ggcgataagc agatcccatc cttaaccacc atgctcaccc gaaaacttta cttcacttcc       720
     aagaaaaaaa ac                                                           732
     
ID   TEP1
FT   scaffold101 complement(join(191950..192110,192177..192401,192510..192851,192963..193173,193264..193447,193521..193558,193624..193824,193894..194066,194185..194500,194570..194808,194897..195047,195123..195238,195302..195384,195503..195937,196001..196094,196309..196441,196504..196598,196681..196915,196989..197285,197352..197573,197641..198024,198093..198315,198390..198565,198652..198785,198864..199109,199243..199447))
SQ   Sequence 5319 BP; 1409 A; 1313 C; 1224 G; 1373 T; 0 other;
     atgaccaaat tattagtgtt cttgctgtgg agggctgcct taacgatggc gatgcaggga        60
     tatctactca ctggaccgaa aagtctcctg tctaacagcg tcgaaacatt ttgtgtctct       120
     attgaaggca gccacaccat agctaattgc actctggatc taatggccag agagggtgac       180
     gaagtttacg cttcacacaa tcatcgtccg aaagattgca tcaaattgtc ggtgcctatg       240
     actggcgaaa cgagtggccg cttgcgttgg cgaatgcgtt tcgaaaattt gcccgattac       300
     acagtggaca gcatcaagga agtggctata aggcaactcg agaccatcca cttgattcag       360
     actgataaag cttggtacac tccaggccag ctggtccgct tcagaatact tagtctgaat       420
     cacatcctgt atcctctact agacctggtt tgtcatcacc gtcattttat tcagattaag       480
     cgcgtctggg tagaggatcc gactggggcg actatagtcc aatggacaaa tttgacaacc       540
     gttcacggtc ttcatcagtt ggaactccaa ctttctgtgg agcccggggt gtggaaaatt       600
     caaatggaac gagagtcaca tgaaagaggc gtacgatatt tcgaagtgcg cgaatacgtt       660
     ctgcccaaat ttgaagttaa catcaatgct ccaccgttta tctcctacaa ccaggatggg       720
     gatcgatctg ttcagaaaat tatcatctcc gtctgtgcaa aatatagtta cggccaacca       780
     gtcagaggca acgtgaaagc taactttaaa gttaaatcag attctcggta tggtttccgc       840
     cggaatttca tgtcaacagt tcccgtcgtt gattttgaca ggagtggtgt tttgaatggg       900
     gacactggtt gcttcaactt taaagtgtcg ggtgatgaaa ttggcatctc ttcttacacc       960
     ggatctattc aaaagacttt ccaagtcctg gcgattgtga ctgaacaggg tacagggatc      1020
     gaaatgaaca gcacgtggag taccgaaatc cagcgtcaaa caatgtcgat tgacattgcc      1080
     acatggagca gcagcacttt taaaagcggt ctaccttact acgggaaaat caaagtgact      1140
     acggctgata atcaaccggc agtcggcacc tccgttgaaa tttgcgccaa tcccacgatc      1200
     gccaacagtg acgtcaaaga agagaatatc catcgcaggc ccagcgtgaa gcgtccaagc      1260
     gtcagcaaca cgccaaagta ttgctctctt cgtgagacag atgccaacgg atttgtcagt      1320
     ttcgaattgc ttcctactga gccggaaata acagagtaca atatcaaagc aacgatacca      1380
     aacaggagga agcgccgagc tgtgggtcct cagctggatg tcatcgctga aactcagttc      1440
     aatatccgca ctctctattc gcccagtaat agctccatgg tcttcgttcc gcctcctaat      1500
     tatccgaaag atgtcccctg tctttcggta cttccggtca agctctactt caccgcagat      1560
     aaggatatca actttaacgt tcactacatt gtgatggcca ggggtgacgt catgcaaacg      1620
     ggcgtgaaac aagtcaaatt ccgcgaggaa gacaacatcg atttgagttt gggtgaaacg      1680
     ctgctcaaca agcgtgataa tggtgggtca gaatccgaat ctgacgtcga atcttcattg      1740
     aaacccgtcg gcgacttgga atttgaaatc gaaatcgttc ccgaattggc ccctaaaatg      1800
     tccttgctgg cctattatgt ccgggatgac agagaagtgg tcactgctca catcgacata      1860
     ccgattgaaa actgtttccc aaatccagtg aaattttctt ggtcgtccaa gaaaaagcag      1920
     cccggtcaaa atgtgacgat gaatttgaaa gctagcgctg gttccatttg cggttattct      1980
     gtcgtcgatc gaagtgtcat ttacgcaaga ccggatctac agttatccga atcaaacatt      2040
     ttcagttggt tgcccggcct gcacattcct gctggtagtt atccccagca agtcacacct      2100
     gactggaaat actgtgaaaa aagtcgtact tttgatgatg atcttcgtcg ccggaaacga      2160
     tcttttttta tcggacactt taccgctcaa ttcaaagacg ccatggaagc ttttgatcat      2220
     gctggagtgc tggttatgtc tgatttgaac attgaaactc gaccgtgctc agaggagtcg      2280
     aggattttcc caatgtacct catgcgtcgt ggaggattac taaagaaaat gcaggccgaa      2340
     gtaccttccg ttaattcata cgacaacgtg gtcgatttga aatcaaccgt cagtgctcgt      2400
     tcttactttc ctgaaacctg gctctgggat ttggttcatc tcaattctca aggagaatac      2460
     ggcaaagcag tcacccttcc tcatacgatc accacatggg tcggtcgagc cctttgcgtc      2520
     tccgagtctc agggtttcgg catgagctca tccgcaaaca tcgaagcctt ccagcctttc      2580
     ttcgtcgaac tgcatttgcc ttactcggtg aaacgaactg agaagctgca gctcaagatt      2640
     tccgtgttca attacgcgcc tcatccgttg cctattcgat tgacgctggc ctactcggag      2700
     cagttcgaat tgatgaacgt ctccgactct gtgctgctct gcgtcccggc cagggacagt      2760
     gtggttcatc atttccttat ccacgccatc gagatgggca cgcacaacgt ttccgccttc      2820
     gccaccattg acgacaacta tccaggagac tgtggcccgg aaattctgcc aagtgcgagc      2880
     gataatgtga ttaaggaact gctcgttgta ccagaaggtt tccccgttga acgcgttcat      2940
     tctcacatgg cttgtcctaa agattttgac gaagataaaa caattgtctg ggatttagct      3000
     ttacccgatg atctagttga aggatcggca agagcctggg tgactgccgt tggtgacctc      3060
     atgggacctg cattacaggg tttgtcgggt ctcgtccgtc ttccgatggg ttgtggcgag      3120
     caaaacatga tccttttcac tcctaatatc tacgtcacta aatatttgga ggctactaat      3180
     caactggaac cttcatttaa gactaaagcc gttaacttca tgaaaagcgg gtatcaacgt      3240
     gagctcacgt accggcacga cgacggttcc tactcggcgt tcggtaaatc ggacgagaat      3300
     ggttctctgt ggctgacggc ttttgttgtc aaatcattcg ccgcctcacg ccgttacatt      3360
     cacatcgacg acaatgaact tcaaacgtcc gtccactggc ttcaatctaa acagctggaa      3420
     aatggatgtt tccccgtcat tggcactgta ctccatcgag atttgaaggg tggattggcg      3480
     gaaaacgaag agaatttagc gccgctgaca gcgttcacat taatttcact tttggaaatg      3540
     tacaccgaag atgcgggcaa aagtgcggaa cggaaaaaaa cggcgtcact tgtgaacaag      3600
     ttattgaaaa atacgttacc ctgtctggaa cccgacgaga ctgaaatgga cgatgtgtac      3660
     accagagctt tgactgccta cgctctagca ttggccggcc agtctgacgc ttcacgacag      3720
     cacattgatt ggctaatggc tcgcgcccaa agcaataatt cattactttg gtggcagaaa      3780
     cccgaaagtg gaccggctct gaatgttgag atgacgtcgt acgtgttatt aagcttggtc      3840
     aaacttggca gtaaccaaga tttactaaag gcccgttcca ttgttcgctg gctctccaag      3900
     cagcgcaata gcgaaggagg atttgtttcg actcaggaca ctgtcgtcgc ccttcaggct      3960
     attgcagcat acgcttcgct tatcggcacc cagacagtcg atatggaaat actcgtcaca      4020
     gcgggagagt ttgaaaatta tgctcgaatt cgtgaacacg accgtctagt gcagcgccgg      4080
     atcgatctcc cgtctccttt ggccaccgag gtccatattg acactgttgg cgacggaagt      4140
     ggctgtgctg tcctccaggc tactcttcgc tacaacgtcc gcacaccacc gccatcagcc      4200
     gcatttcatt taaatgtcag taacgtgcct gtggaaaacg atgctggcca aaaaaacaaa      4260
     tgtcaacagc aggtagtggt ttgcagccga tatctcggat ccaaacatga agaatccaac      4320
     atggcgctaa tcgaaatcgg attcgtttcc ggctatgaag ttgacaaggc atcactgaat      4380
     aaaaaaacac ttcctggagt gaaacgtcac gaaatcaagg gcgacacggt ggttctttat      4440
     ttcgaccaga tttctgctca tagtgatgta tgcgtttctg tagtcgctca acatgtgttt      4500
     aaggtgaacg acgccaagga cgccaacgtc aaaatctatg actattatca acctgaacac      4560
     agcaaaactg tcgcttataa tctacctagc agctgttttt cgtccaacga aaacccgcag      4620
     ccgccacctt cattggcgga tgctagttcc atgacacttc tctctcctat gctccaacca      4680
     gccccgacat catcagcgtt gttatctgat gtgttatccg acgtcatagt tgaacccata      4740
     caagaagttg ccggtaagaa atcaccgggt tcaccgcaag aacttattca agtaacgcgc      4800
     tctgctcaaa caaacccagt ggtgaatggc agaaaccgca cagtacgaag gcggaataac      4860
     tttgagagtg ataattttga tttaagcgtt gctgatagag aggaaggccc tattccagcc      4920
     ttcgtactcc cgggtcacat tcgaggttgc ccgcgctgcg tgacagatac accgaaggat      4980
     cttaaaatgt tatattgcca atcgaaatca gtttacctgg ctgaaactcg gccagcgcgc      5040
     ggtcatcgac tacgactagt aaacaatgtt tcgttgcaac acgctcgatt tgttaaaatg      5100
     aattcatcgg tcgatatgct tctcgagccc aactgccaat gcagcttttt ccagcaaggt      5160
     accagcaatc gaactgtatt ggtccttggt ctcccctcgt caccgcttcc ttctcctcct      5220
     gctaaattgg ttgttggacc agaacttttc attatcgact ccaaccccaa gcaaatcaat      5280
     attaaatcaa tgcgcaacaa atgcgaccaa acgttacct                             5319

ID   CAS6
FT   scaffold90 complement(join(200765..200961,201017..201152,201230..201404,201485..201690))
SQ   Sequence 714 BP; 237 A; 148 C; 142 G; 187 T; 0 other;
     ctttacaaaa tggatcacga gaagcgaggc tatgccttaa tcttttctca tgaaaatttt        60
     gattcaaatt tagaattgga tccacgacct ggcagccaca agacagctga gaaactgaaa       120
     gaagctttaa ctaaattgaa gcttgaagct gaaatctttt ccgatttcac gtacgaggaa       180
     ataaaaacaa aagttaatga tcgtaaggaa gaagatctga ggaaaagcga ttgcatttta       240
     attatcgtta tgactcatgg tctttttaac gaccatttat actccaaaga tacgcattat       300
     ccttccaata atttgccacc gttcttcacc accaagcaat gtccaagttt ggcaggaaag       360
     cctaaactgt tcatttttca ggcttgcagg ggtgatctac aagacacagg aacaaaggtg       420
     gtgatgcaat ccactaaaag acaaactgac ggaccgaagt cttcttacaa attaccagcc       480
     cacgccgatt tcttaactgc atgttctacg gctccaagac acactgcttt ccgggaacca       540
     tttatcgaag ccttttgtga ggaactgtcc tctcaagaag taaaagaggg gaaaatagat       600
     ttcctttcga tgttgaccaa cgtgcagagg aaagttgccc ttgaaacgaa cgaagacgga       660
     aaaaagcaga ttccgagcgt gactagcacc ttgacgcgaa aaattttttt ttaa             714

ID   CAS7 
FT   scaffold108 complement(join(317045..317316,317380..317962,318187..318753))
SQ   Sequence 1422 BP; 480 A; 260 C; 301 G; 381 T; 0 other;
     tatgtcgcta ctgaatggtg catttgctcc gtagaagatc tttacgatat tagaaggaat        60
     ggacacgatt gggaagggaa tgagattgac acgaaattaa tcaatgaatc actgggagga       120
     aaaaaagaat tattacgaca agctaccaaa ggagttgcat ttttacatgc gatggggttt       180
     gtccaccgaa acctaaagcc aagtaacttt ttgatcgctc agcttccacg gcttgatcgc       240
     gaaggcttta aatacttggt caaagtgtcg gactttcgaa tgagtaaaca tttaggaaag       300
     cagcctaatc attctggcca aagaggatca gatggatgga tttctcccta tccccccaag       360
     aatgatgctc aggagattaa aacacatcct tccgaagatg tgtttattct cggctgcttt       420
     ttccactacg ttttgaccaa tggcaaacat ccatttggag acaacggaat cgaacgagag       480
     cttaacgtaa aaaaacatgg ttatgaagtc tatcttgcca aatggaaacc agaaattgaa       540
     gaaatacaaa tacaagctat tagtcttaaa gaagacaacc gcgaaggtac caataaagac       600
     gcagaagaat taaacgccgt tttcaaagaa atgggctttg atgtggaaaa ccacaaaaac       660
     ttaccggcga aacaactttg caatgaaatc gaaaaggtga gagaaaaaaa cttttccaag       720
     tatgcttctc ttgttgtgtg cattctctcg cacggcggtg aaggaacagt ttttggcaca       780
     gacggcgatc aggtatcgat tgaagatgtc aagacacaat ttaacaattt caattgccat       840
     gatcttattg acaagccaaa aatttggatc attcaagctt gtcagggaaa tcaattgcaa       900
     gaagatttgg aaaaatcaat aaagtcatca cttacaccaa agaagcttga atcaagagga       960
     aattttgttt ggctgatagg cctactcacc cacatatcta attatttctt taataatggc      1020
     gtcaaacaag aaattcaacg tcatcaagtt attttacaat ccccagatat tccacgacct      1080
     tctgtgtcgg atgttcttga tataagggcc actgtacctg gatacgtaag ttttcgtaac      1140
     gaagaaacgg gtagtacgtt gatacgaaat ctttgcggtc aactgcgatc ggcattcttg      1200
     aaagaggacg gcgaacaatc gaatcgtcat ctagaagatg tacttaaaat ggtccagaaa      1260
     tcgattagta aagaaatatg ttggttgccg gcaaccgaag ttgatgggga aaacaaaaaa      1320
     tctgtaattt ttcgtccttg tcaccagacc atcgagtggc ggtctacttt gatgaatttt      1380
     attaggtttg aaaaaaaaat aacgggtatt ttgctcgatt ga                         1422
     
ID   DCR3
FT   scaffold113 complement(join(271206..271360,271443..271514,271603..271768,271897..272120,272236..272614,272806..273091,273670..273924,274067..275176,275242..275539,275625..275853,275956..276039,276689..276728,276918..277196,277300..277433,277512..277619,277716..277766))
SQ   Sequence 3870 BP; 931 A; 1069 C; 951 G; 919 T; 0 other;
     atgtcgccga ttgaagaacc aaaggaaaat tcgattccca gaaattacca actggaactg        60
     tacgagcacg cacgacgaga gaacacgatc gtgtacctgc cgacgggatc gggtaaaaca       120
     atgatcgccg tcctacttat ccgcgactat gcggcccaat gtttcaggcc gttggcgcaa       180
     gatggacagc gcgtcgtttt tctggtgccc accgtcattc tggccaagca gcaggccgcc       240
     tacatccgcc ggcacacctg tctggaagtg ggcgaatatt acggagagct cggatgggcg       300
     aaggaattgg agaagaacaa tgtcttggtt atgacggccc agctcttcgt caacgcagtc       360
     aaccacggtt tcatctcggt cggccagatg gcactcttgg tcatcgacga atgccacagg       420
     gccgtcaaag actcgcccat gaaacactcg ctgatcgttt tgaatgaatt ttgccagcgc       480
     cacggggccg gcagtgtccc gcgcgttctg gggctgacgg ccgccctttt cctggagaaa       540
     tgcaaaccca aagacgtgac gaaaaatatc agatattcga cgaaaccaat tgaaatcatc       600
     tgcgagtatt ccacggccaa atttaccccg ctgctgtgca gcattgtgtt cgtcgaacgc       660
     cggtcttctg ccaacgtcct ttaccacata cttcgagagg ctagtcaatg tgatcctggt       720
     ctttcctatc tgaatccgct attcacgatg ggccaggctt cgggaaatcc caaagggaaa       780
     atgaaagaaa accaccacct caatcagagc cagagcaaaa tcattcgcca attccgagat       840
     ggcacctgta atcttttagt ggccacttcc gtcctggaag aaggcgtgga cgtccgagcg       900
     tgcaatctag tcatccgttt cgacggcatt aaaacatttt gcgactacgt ccagtccaag       960
     ggacgagccc gttcgccaaa cgctttttac attttgatgg tgccgacaga gaagctgagc      1020
     ccttttctcg acacgctggc cggcttccac tttatagaac agtctctgat ggacccttca      1080
     tctgtgatga tgtccagtgt gacggacgac gaaccgagcg atccacaact ggaacaactc      1140
     tggcaaaaaa tcataccacc ttattgtccc tatccggacg gacctcgcgt cactcttttg      1200
     agttccattt cgttactaaa ttggtattgc gctactttgc cgtcggatgg atcggcacca      1260
     cttgctcctt attacgtggt caaccgaatc agcgctggaa gcctagctga aatggacagg      1320
     gatcacacca atcaccttag aaggctagga tcgaccatcc agaatccctt tcgatgcact      1380
     ttgctgctgc cgctcaattg cccgttgaga gacgaattga tcggtcgagt catgccttcc      1440
     aaacggctgg ccaaacagga agtgtctctg caggcctgca ttcgcctcca ccagctgggc      1500
     gaattggacg accagcattt gatgccgctc agtaaaagtg tggtggagac ggacgaaaat      1560
     gccgacgtcg atttcgattg tcaattcgaa cattcacaag gaagcgactt ctacctcaga      1620
     ggagttgccc ggctcttgga tggcgtaatc gcctcgccct tttaccttta cttgctcacc      1680
     tacgaagtgg tcaaggattc ggcccagcca gaaaaccagt tcgaccccaa tcgcgcccag      1740
     cgccggatgg gtttcctgtc cagccagaaa ttgccagcag tcaatccgtt cggattgtac      1800
     tcgccggctg gccagatcaa cgtcggattt ctggaagtcg acagcttctt gagattgact      1860
     ctcgacgacg tcaaactctg ccaccgtttc cagcagtttc tcttcgaaaa gattctacaa      1920
     ctgccgggcg aggagcagta caatccatcg cggggcagtt acttggtcgt ccccatcaca      1980
     aacaatcgaa tcgacgtggc tttcatgaat gagcacctcg attcaaccgt ccccgattgg      2040
     cagccacacc cgccatcatc gttgtccagc agccaagtcg ttgactattt caaagtgtac      2100
     ggcgacgcgg tggtcaccgc tcaccacgac caaacgaaag ggaaatcttc ctgctactac      2160
     gtgaatgccg ttcgtccgga agtgactccg ctttcccggt tccccaatcc ggcttacgcc      2220
     acgtacgcca actatttccg cgatcgccat aacgcaatca tcgcaaatct tagccagccg      2280
     cttctggaag tcagaaagga atcgttcaaa acgttcaatt ttctcacgcc aaagtatgtt      2340
     aaccgcaaag aagcggcgga cgaaggcgac ggcgaaatac aatcgctgcc aaaggggagc      2400
     atctacttcg tgccggaatt ctgtgaagtt caccgttttc cggcttccat gtggagacag      2460
     gcggtgtgga tcccgtccat cttttatcgt ttgaactcgt tgctattggc cgacgagctg      2520
     aggatggaaa tccaagccaa aacgggcctc gggttatctg ttttacctcc gagtatgtgc      2580
     aataccaagt cggtagccaa cgccggctac gatttggaac gtttagaagt gatcggcgat      2640
     tcgttcctga aattggcggc cagcattcgc gtttattgcg actcgcccag ccactttcac      2700
     gagggcaaga tgacccactt gcggatgctt caagtgtgca atcgaaatct tttcaaactg      2760
     ggcaaaatca aatcgattcc gcgattcgtc gtggccacca aattcgtggc caaagagaat      2820
     tggttgccac cctgctactt tccgaacaac actgacgatg actgcatgga attgagaata      2880
     tcaaagaaat ctgtagcgga ttcggtggaa gctcttttcg gcttgtacct gacgctccac      2940
     ggaatcaaag gcgctctcaa agtgatgcgc tggatgggag tcaacgttcc ggattcgagt      3000
     ggcgacgaag attcctcctc ttcttcttct tctttcggtg gcactccacc ggagcctttg      3060
     ttgctcgatt cgccgcaggc taaacatctt ctggacgacc atctcgccgg cttcgagact      3120
     ctggagagga gcctcaactt tcgctttggc aatcgctttt atctgctgca agccttcagt      3180
     cacgcttcgt atcatcacaa tcggatgaca agttgctatc agcggctcga gtttctgggc      3240
     gatgccgtct ttgactatct gattactaaa tacctgtacg actgccggct gtttcaattg      3300
     actcccggcg cgctgagcga catgagatcg gcgctggtca acaacgtcac cttcgccgtg      3360
     ctggccgtcc gcaatggatt ccatcgctat ctgaaacacc tggtccccga cgtccaccaa      3420
     gccatcgatc gattcgttca gcaacaggaa atgtgcgatc acgcaacgcc cgatgagttt      3480
     ttcctgattg gaactcacga tgacccaatg gctgaagccg tcgaagttcc caaagtcctg      3540
     ggcgatattt tcgaatcgct ggtcggagcc gtctttctcg attcggacat gtcgctggac      3600
     gcggtttggc gagttttcta tccgctcatc cggcaagaaa tcgcttgcac gcgagtcgtt      3660
     cccaagtctc caatcagaac gatttacgaa aaatatccgg ggaaggtcca gttcaccata      3720
     tataggaccc tagagaacct tccagacggg cgtatttgca tagctgttga ggttctgaat      3780
     aacggtcgat tgtacaaagg agtcggaaag aattcgcgaa tagctaaaaa caccgcggcc      3840
     aagtatgcgc ttagtcaact cggaatttga                                       3870

   
ID   GNBP6
FT   scaffold121 complement(join(364366..364602,364679..364886,364950..365142,365221..365348,365423..365557,365657..365736,365798..365992))
SQ   Sequence 1176 BP; 302 A; 275 C; 276 G; 323 T; 0 other;
     atggaatttc tcgttttctg ttcggccatc ttctttgttg atgccgcagt tggttgcaat        60
     tcgttaccgc gattacaatc ttctaagaaa gtttcaaaat ttgattacct gccgcgtcgg       120
     agcttgaaga ggtcgccatt ttcacaaact cgtcgcgggc ctttaatttg ggaagacgag       180
     ttcgaccatt tggattacaa caaatggacg cccatgatca gcggctggcg tggaagcaac       240
     tcgttccaaa tctatgtcaa ccgcagtgaa aatctttacg ttcgagacgg tcatttgttc       300
     ataaaaccga cgctgacagc cgatcgattc agccccgaat ttctttacaa cgggactctg       360
     gatttaactc tcgaaggatg caacgtcaat tggggaggtg gatgcttttt agaggccggt       420
     gatgacatta ttcaaccgat tcaatccgct cggattcaca cgaaaaagtc gttcagtttt       480
     acctatggta ttgtggaagt tcgcgctaaa atgcccaaag gcgactggat atggccagct       540
     gtttggatgt cgcctaccga ctcggtctac ggaagtaatc cgcgatcggg cgagatcgat       600
     ctaacggaag tcagaactaa cgccaacctc tcttgcaacg gtaagcctta tggaaggcga       660
     ctcagtggta ccaccttaca ctggggacca gacgctcagc ataacggaca ccgaatgacg       720
     tactggcaaa aatttttaag ccatccagat ttctcttcag atttccatct attcggattg       780
     gaatggtcgc caactggctt tgaattttct gtcgacaaca tactaattgg ttccatgttt       840
     ccaccacctg gtggtttctg ggaaatgggt ggttttgaag gtgaaaatat ttggaattta       900
     acgggtaacg gtactcgaat cgcccctttc gatcatccgt ttcatttcat cctggatgtt       960
     gcggtcggtg gcaacatgtt tccagactgg tgtgtcaacc agcctttcgg tcaaccactt      1020
     gaaaaaccct ggaagatgtc agatcctgtt caaatgcgac cgttttggga gaacagggag      1080
     cactggttac ccacctggaa catcgagacg gaagacaacg ccatgcgtat cgattacatt      1140
     cgcgtttacg ctcttaatca atataacaaa acctaa                                1176

ID   GNBP5
FT   scaffold121 join(373757..373953,374007..374141,374216..374343,374410..374602,374671..374869,374937..375146)
SQ   Sequence 1062 BP; 289 A; 238 C; 256 G; 279 T; 0 other;
     atgatgaagc tctctatttt cgcccttttt gctttgacag tttgtcatgg atttagcatt        60
     gacaaccaag cgcgcggacc aatcctctgg caagatgatt ttgaatctct cgacacaagc       120
     aaatggaagc acctaattac agcatggcga gggggcaaca gtgaattcca atattacgac       180
     aatctacccg aaaatagtta cgttcgagat gggatcctat acatcaagcc aacattgact       240
     gcggatcgtt ttggcgaggc ttttctgtac aatggcacac ttgatttgta taaggaaggc       300
     tgcaatgtgg acatcgatgg cggttgctat gtggtggctt ctgcagaaat tatcaatccc       360
     atacagtctg cacggatggt gacaagcgat tcgtttagtt ttaccaatgg cactattgaa       420
     atcagagcca aaatgccaaa aggtgactgg atttggccag caatttggat gctgcctacc       480
     gactcggttt acggcgaatg gccgcgctcg ggcgagatcg acattgtaga aattaaagga       540
     aacgctgatt tctcttgcaa cggctatccg atagggcgac agttggcagg atgcactttg       600
     cattggggtc ctgatcccgg tcagaaccga tatcctctaa cacactggga aaaaatcatg       660
     caggaccctg atttctcttc agattttcac atctttcgtg tcgagtggtt cccaaatggt       720
     tttcaattct tcattgacga cgaaatgatt ggcgaagtat atcctccgcc cggtggtttc       780
     tcagagctgg gcggattcgg cgaacagaat ctgtggagta caggaactaa aatggcacct       840
     ttcgatcaac ctttccattt cgtgctcaat gtggttgctg gcggcaactt ctttcccgac       900
     ggttgccaaa atgcggatta tgagaaaccg tggaacgcat acgacccaac tcaaatgaaa       960
     actttctggg aaagccgcga caaatggcta cccacatgga atgctgacac ggaagacaac      1020
     gccatgcaag ttgattacat tcgagtgtac gaattaaatt aa                         1062


ID   GNBP4
FT   scaffold121 join(375595..375791,375863..375997,376060..376187,376255..376447,376504..376702,376776..376979)
SQ   Sequence 1056 BP; 293 A; 221 C; 252 G; 290 T; 0 other;
     atggaactta ccattttggc actatttttt ctggttgtat gtcaagcagc cattaacatc        60
     gatagtcagg agcgtggtcc tatcatctgg caagatgaat ttgaattttt agactatagc       120
     aaatggatgc atttgatcac cgcctggcgt ggaggtaacc aagaatttca gtattatcac       180
     aatctcacgg aaaacagtta cgtacgagat ggtatcctat acatcaaacc aactttaact       240
     gctgaccgct tcggcgaaga ttttctctac aatggcgaac tcgatttaaa tcaggaaggt       300
     tgtaatgtgg actgggaagg aggctgttat gtagctgccg gagaagaaat tattaatcca       360
     attcagtccg ctcggatggt gacaagcgat tcattcagtt tcacttacgg aacgattgaa       420
     gtcagggcca aaatgcccaa aggtgactgg atatggccag cgatatggat gaaacccacc       480
     gataacgttt acggtaattg gccgcgctcg ggcgagatcg acatcgtaga gatgaaagga       540
     aacgcaaatt tctcttgtga tggcaatcca attgggcgac agttggctgg aagcactttg       600
     cattggggtc cggatcctag ccaagaccga tggcgattaa gtcactggga aaagctcatt       660
     gaggaacctg atttttcttc cgacttccac gtttaccgac ttgattggct cccaaatggc       720
     ttccatttct acatggataa agaactgatt ggcgaattgt ttccacctcc tggtggattc       780
     tgggaactgg gaggatttga aggagagaat ctgtggacct ccggcactca tttggcccct       840
     tttgataaac gcttccattt cttgctcaat gtcgctgttg gtggaaattt ctttcctgac       900
     ggttgccaaa atgaagatta cgacaaaccg tggaacgcat ctgatcctac tcaaatgact       960
     caattctggg aaagtcgtga caaatggcta ccaacatgga acgctggaac agaagacaat      1020
     tctatgcaag ttgattacat tcgagtctac tcttta                                1056

ID   GNBP3
FT	 /note in the JGI Daphnia puex assembly 060905, GNBP3 is trunctated due to a run of Ns. In an older assembly, a model for GNBP3 was constructed, for which there was EST evidence. The first FT and SQ files are for the 060905 assembly. The following FT and SQ lines give the information for the gene model used in the manuscript. The following SQ give the nucleotide sequence of the relevant old scaffolding.

FT   scaffold121 join(378392..378503,378573..378764,378766..378892,378841..379039,379103..379309)
SQ   Sequence 837 BP; 222 A; 184 C; 192 G; 239 T; 0 other;
     attatcaatc cagctcagtc tgcccgaatg gtgacgagtg attcgttcag ttttacttat        60
     ggaacaatcg aagtcagagc taaaatgcct aaaggcgatt ggatttggcc agaatttgga       120
     tgttgcctac tgacgaaatt tatggtggtt ggccacgatc gggtgagatt gacatcgtag       180
     agtcccgagg aaacgccgat ttttcgtgca acggctatcc gatagggcga cagttggcag       240
     gaagcacttt gcattggggt cctgatccca accagaaccg ttttgacctt acccactggg       300
     aaaataaatt tacatctgtg cataaattaa ttttagttac tacttggaat aatgttaaac       360
     gtttttattt ttcacaaagg atcactcaga atccagattt tgccagcgat ttccaccttt       420
     accgtgtcga agatcactca gaatccagat tttgccagcg atttccacct ttaccgtgtc       480
     gaatggcttc caactggctt ccagttcttc atggatgatc aaatgattgg tgaaatgtat       540
     ccccctgcag gaggattctg ggaattggga ggatttcaag gacagaacct ctggagcggt       600
     ggaactgtaa tggctccctt cgatcaaaaa ttccattttc ttcttaatgt cgctgtcggt       660
     ggtaactact tccctgacgg ctgtcaaaat gccgtttatg acaagccgtg gaccgcatct       720
     gatcctactc aaatgaaaac tttctgggaa agccgcgaca aatggctacc cacatggaat       780
     gctgccactg aagacaacac aatgcaggtt gattatattc gcgtgtatca gcttggt          837

FT   complement(join(352..558,622..820,897..1089,1158..1285,1348..1482,1557..1756))
SQ   Sequence 1062 BP; 272 A; 242 C; 267 G; 281 T; 0 other;
     atgaagcttg caacttttgc cattttggct gctgccctgg ccgtttgcca tggagccagt        60
     ttcaacagcc cagcgcgtgg tccgctcatc tggcaagaag aattcgacag tcttgactac       120
     agcagatgga agcacttgat cacggcatgg agaggcggta acaacgaatt ccagtattac       180
     gacaacctcc cggaaaacag ctatgttcga aatggtgttc tatacatcaa gccaactttg       240
     acagcggatc gttttggcga ggattttctg tacaacggtg tccttgattt gaacgccgaa       300
     ggttgcaata ttaacatcga tggaggctgc tacgtggtgg ctggtaatga aattatcaat       360
     ccagctcagt ctgcccgaat ggtgacgagt gattcgttca gttttactta tggaacaatc       420
     gaagtcagag ctaaaatgcc taaaggcgat tggatttggc cagcaatttg gatgttgcct       480
     actgacgaaa tttatggtgg ttggccacga tcgggtgaga ttgacatcgt agagtcccga       540
     ggaaacgccg atttttcgtg caacggctat ccgatagggc gacagttggc aggaagcact       600
     ttgcattggg gtcctgatcc caaccagaac cgttttgacc ttacccactg ggaaaagatc       660
     actcagaatc cagattttgc cagcgatttc cacctttacc gtgtcgaatg gcttccaact       720
     ggcttccagt tcttcatgga tgatcaaatg attggtgaaa tgtatccccc tgcaggagga       780
     ttctgggaat tgggaggatt tcaaggacag aacctctgga gcggtggaac tgtaatggct       840
     cccttcgatc aaaaattcca ttttcttctt aatgtcgctg tcggtggtaa ctacttccct       900
     gacggctgtc aaaatgccgt ttatgacaag ccgtggaccg catctgatcc tactcaaatg       960
     aaaactttct gggaaagccg cgacaaatgg ctacccacat ggaatgctgc cactgaagac      1020
     aacacaatgc aggttgatta tattcgcgtg tatcagcttg gt                         1062
SQ   Sequence 2219 BP; 683 A; 435 C; 417 G; 684 T; 0 other;
     tcctgaaata aaataaaaaa atatattaaa ggtcttcctc ttttgaactt tatatgcaat        60
     tttcaattcg aataggtttt ttcattcata ttcatattat tgtttaatat taatttctta       120
     ttttgatcgt gcaaccccaa tagttgggga ggagtctacg cgtagtggga aatttgaaaa       180
     ccttgaacca ttgacactgc aatactatct ctttacatca aattatgcgg tgaagtaaat       240
     aaaggataaa gaaaatgttg cattatttta ttctattctt ttttgagtca agttaaactt       300
     ttcatcaaat caatttttta aaaaatcagt ttgtgccttt gtggcaattt aaccaagctg       360
     atacacgcga atataatcaa cctgcattgt gttgtcttca gtggcagcat tccatgtggg       420
     tagccatttg tcgcggcttt cccagaaagt tttcatttga gtaggatcag atgcggtcca       480
     cggcttgtca taaacggcat tttgacagcc gtcagggaag tagttaccac cgacagcgac       540
     attaagaaga aaatggaact gcacaaaaac gaccaatgat gtaaatgaaa tatttaaaat       600
     aaataataaa caaaaatata ctttttgatc gaagggagcc attacagttc caccgctcca       660
     gaggttctgt ccttgaaatc ctcccaattc ccagaatcct cctgcagggg gatacatttc       720
     accaatcatt tgatcatcca tgaagaactg gaagccagtt ggaagccatt cgacacggta       780
     aaggtggaaa tcgctggcaa aatctggatt ctgagtgatc ctttgtgaaa aataaaaacg       840
     tttaacatta ttccaagtag taactaaaat taatttatgc acagatgtaa atttactttt       900
     cccagtgggt aaggtcaaaa cggttctggt tgggatcagg accccaatgc aaagtgcttc       960
     ctgccaactg tcgccctatc ggatagccgt tgcacgaaaa atcggcgttt cctcgggact      1020
     ctacgatgtc aatctcaccc gatcgtggcc aaccaccata aatttcgtca gtaggcaaca      1080
     tccaaattgc tttataagat atttcaatac tattaatttc ccatttgttt ttatatttaa      1140
     taacaactcg tttctacctg gccaaatcca atcgccttta ggcattttag ctctgacttc      1200
     gattgttcca taagtaaaac tgaacgaatc actcgtcacc attcgggcag actgagctgg      1260
     attgataatt tcattaccag ccaccctatg attgatgaaa tgaaaatgga aaatcaaaat      1320
     atttttgtta ctatatagaa atattacacg tagcagcctc catcgatgtt aatattgcaa      1380
     ccttcggcgt tcaaatcaag gacaccgttg tacagaaaat cctcgccaaa acgatccgct      1440
     gtcaaagttg gcttgatgta tagaacacca tttcgaacat agctttatgt gaagaataat      1500
     atagatatta gttatgtgaa gctaaaaata catttttctc tgctcaatta gtatacctgt      1560
     tttccgggag gttgtcgtaa tactggaatt cgttgttacc gcctctccat gccgtgatca      1620
     agtgcttcca tctgctgtag tcaagactgt cgaattcttc ttgccagatg agcggaccac      1680
     gcgctgggct gttgaaactg gctccatggc aaacggccag ggcagcagcc aaaatggcaa      1740
     aagttgcaag cttcattttc cctatttgta taagtaggct aaaattgaat tcctgcttct      1800
     cttgaacact tgaagaaaga ctactctaat cggagcgcag agtagtgcct taaatacgta      1860
     tacagtgttt gttttgattg cagcccagta cgtagttcaa taatgcaatg acgattgttt      1920
     gattaaactt ggcctgtcaa ggatcacgta ctgtacaatt ttgagaccaa cgcattacaa      1980
     tgcatcagag taatagagta ctgttgagta ctgggatcgc tgtcgttcaa atctttatcg      2040
     caaatggctc ttgcgggatt gaaagtgtac agggttcata acttttatat aactaccaac      2100
     gcaggttgat aggttatctg tagatcaaca tcggtgatta gttaaataca gcgattttca      2160
     aataataaaa ctgttaaccg tgtacctgtc tacatgttta aataaaagtt tttagaccg       2219

ID   TOLL6
FT   scaffold 138 complement(join(272265..273950,274077..274140,277309..279153,279530..279924))
SQ   Sequence 3990 BP; 787 A; 1336 C; 1102 G; 765 T; 0 other;
     atgatgggga cgaaacggag ccggccgata aaaaacgact cggccaatgt tttatccgtc        60
     cttttcctac tactggcgac gcaattcgca ttgtgccggg ccggtttcca ttacgaagcg       120
     ccgtccgatt gccaatggac gatgatgaat tcgtcatcat ccacttcgtc gacgtcgtcc       180
     atgtcgtcga tggcgacgtc aagcgatggg agcggatcat cgggtcattc ggggctgatg       240
     ccaatggccg gagtcgccgg ccctaacgac gtggcactcc actgccgact ccgcaccatc       300
     aacagtcaat tcgatcagac caatttctcg gtcgtgccgc gggagcacac ggcctcgctc       360
     accatcgaat gcagcgattc gctcctctac caaagctttc tgcatgcgca cagtttcagc       420
     catttgcacc atctgcgaca actggccatc gattactgca agctgggcca gctggtccgc       480
     ggcgtcttcc acggactgcg cgatcttcga tcgttggcca ttcgctcgca caacgacgtc       540
     tggccggcca tgaatctcga cctgagtcgc gacagcttag ctcacgacgt tgcccaactg       600
     gaacggctgg atctcagccg caacaacatc cagtcgtttc ggcgccagct cttctgcgat       660
     ctgaccagcc tccaatttct caacgtcagt cacaaccgac tggcccatct caacgatttg       720
     ggattgaact ttgaggccgc cgcctccatc gagacggaaa cttccaccac tacaacgacg       780
     acgacgacca gttcaactcc aacgccaccg gcgtattgcc cgacccccct gacgacgctg       840
     gacgcctcct acaatcaact ggcggcgctg acaggccgcg gagtggccgc cctgcgtcac       900
     ttgcgcatcc tcaaactgga ccacaacaag atccagcagc tggacgacga ggctctgggt       960
     cccctggagc agctggaaca actagacctg tccgtcaacc aagtggagag gctaccggaa      1020
     accttcctga cgtcgacggc cgctctgaag gagctcaact tgagcaacaa cactttgtcc      1080
     gtcctgccgg ccggcgcact ggcttcccag cgacacctgg aagtgctgca gttggcgtgg      1140
     aaccggctga cgctggccaa cggcagcctc ttcgacaacc tggtccgtct ggtggtgctg      1200
     gacctgtccc acaaccaaat cggccgcatc cgccgcccgc tgttcaagga cctgtacagt      1260
     ttgcaggtcc tgaaactcga ctcgaacgcc atcgaagccg tcgagtccgg ctcgttcgct      1320
     tcgctgagca atttgcacac gctcgacttg tccgacaaca agttggcctt catcgagagc      1380
     cactacttta acggtttgct ggtcctcaac cagctgcgac tcaacggcaa ctccctggtc      1440
     ggcctggacg ccgaaacttt ccgcaactgc tccaacctgg aggagctgca cctgcacgag      1500
     aatcgactgg aacgactgcc gtcctccttc aagaccctga cgctcctcaa gaccctggac      1560
     ctgtcgcaca accgcatccg cttcatcaac gccacgtccc tgcgcggatt gaaaaatctc      1620
     caccacctgc ggctgtcggg caaccaaatc aagacgatcc gggcggcttc gcttccgccg      1680
     ctgggtctgc tcaagagtct ggacctgtcg cactcgtcgc tgcagacgct ggagcgagga      1740
     gccctggacg ggctgacggg attggagacg ctcttcctca acggcaacaa cctgagcagc      1800
     ttggagcacg tcgtccagaa tcttccgcac ctgacgcggc tgaacgtgtc ggacaacgac      1860
     ctgcgctggt tcgactacgc cctcctgccc actgggctcc agtggctgga cctgcacaag      1920
     aaccagatcg aagagctggg caactacctg cgactggaga gccacctcaa gttggagacg      1980
     ctggacgcca gctacaaccg gatcgcttcc atcggggcct cgtcgcttcc gcacggcctg      2040
     cgggtggcga cgctcagcga caaccaaatc agcgtcgtcg agcccaacac gttcgccgac      2100
     aaggccaatc tcagccgggt ggacctctac ggcaaccagc tggtgacgct caacctcaac      2160
     gccctgcgac tcagccccga cgtccaggtc ctgccggaat tctacctggg cggcaacccg      2220
     ttccagtgcg attgcgacat ggaatggctc caaaggatca acgcactcaa caatgccggc      2280
     caatacccac gagccatgga tttggactcg atttactgcc ggctgtcgta cgggcgtggt      2340
     tcacgctcag tcacgccgct ggtggaggcc acctcgtcgg atttcctgtg cccgtaccgg      2400
     gcccactgtt tcgccctgtg ccactgctgc gatttcgacg cctgcgactg cgaaatgacc      2460
     tgcccgacca actgctcctg ttatcacgac cagtcgtggt ccaccaacgt cgtcgactgt      2520
     tccggcggag gcggaggagg tgacctgctg accgacattc cgtccaggat cccgatggac      2580
     gccaccgacg tctacctgga cggcaacaat ttgagtcagc tgaccaatca cgccttcatc      2640
     ggcaagaaga acttgaggac tttgctgctc aacaactcgg ccgtcgtctc gctgcacaac      2700
     cacaccttca gcgggctgaa acggttgctg gtcctccacc tggaccgcaa tcagctgacc      2760
     gagttgtccg gctacgagtt cgagccgctg gagaacctgc gcgagctcta cgtccaaaac      2820
     aaccggatcg ctttcattca cgccaagacg ttcagtcacc tgaggagttt gcaggtgctg      2880
     gacgtcagcg gcaaccagct ggcacgctac gacgctgccc agctgttgac ggccaatcct      2940
     tacctgcgct ccttgtggct ggccgacaac ccttggtcgt gtcaatgcga tttcgtccgc      3000
     ccgctgcgcg attggctcca gtcgacccgg gccagcatcg acgaccagga gtcggtcacc      3060
     tgttcaccgc tgggcttgca gatcctggtg gccaccaacg agagttgccc gacgtcggac      3120
     agctcgtcgg tcctgttgag tccctaccat ccggccgact ggtggctcct gatggccgcc      3180
     accttctccc tggccctggt ggtcctgtcg gccggcattt gcctgtgctg ctgccgccgc      3240
     cagttgcggc tgctgctctt cagccagtgc ggagtgcgga tgtgctacca gcagcagcag      3300
     gacgaggaga gcgccgagag caaaccgttc gacgctctgg tcgtctattc ggccaaggac      3360
     gacgtcctgc tcaaagacac gctggtccgg ctggagcgca agacctacca gctgtgcctg      3420
     cagcaccgga tcgccgatca cgaccaggac ttgacggcgg cggccctggc cagccggcgg      3480
     ctcctcatcc tgctgaccaa gagctttgtg gaaacggaat ggggcaaagc caacgtccgc      3540
     tccttgctga gatcgacgtg gcagccggcg tcggccgggg ccgtcggcgg cggagggtcg      3600
     ggacgatccc gtcgggatcg cgtcatcatt ttgctgccgg aaccgcagat tgtccgcgag      3660
     atcgacgccg acctggacct tcacttgctg ttgaaacaca gtcaagtggt cgagtggaac      3720
     cggagattct gctggagtcg attgctgctg gccctgcctc cgccgcgagg agttctggcc      3780
     cccgccgatt gccatcagcc ggccatcagt catccgcagc agcagcagac gggttcatcc      3840
     gcctattccg gagctttgcc gctgggcaat catttgagcg gcggagtcgg tggtggtagt      3900
     accagcaact acacaacaac cgctggcagg caccaccacc atcacaagct catccatcag      3960
     cgacagttgc ccactgttcc ggaaacgatc                                       3990

ID   REL
FT   scaffold 197 join(138947..139069,140266..140418,142350..142529,142800..142932,143850..143944,144023..144132,144780..144921,146326..146660,146735..146916,147026..147209)
SQ   Sequence 1637 BP; 488 A; 356 C; 347 G; 446 T; 0 other;
     ggaaattctcc cagttcaatt gcaatcagac caggcaggct ttccccatgt ttatctatac        60
     ttaatcaacc acagggaaat tttcgttttc gttatgcctc tgaaatgact ggaacatatg       120
     gacgcgtgc tccgctcttt agccgcgagg atctccagcg tgactcgagc ccgcgggagt       180
     gggggccccg gaggggcact cccgcggccg cgagaggagt gctggaggta tcctcgctgc       240
     atccgctacc cgcttgcatc ggcaaagtta gtgggtttgg aaggctgtcc agatcgagaa       300
     gctattattc gttgtacatt agttacaaac acctcaaatc ctgttccaca tgctcatcgt       360
     cttggagtga aagaaaactc ccataagaat aatggtaacg aaggagaata ccaagaaatc       420
     gtagtctctg ctaaaaacga atggactgca acgtatgatg aagcagataa gatagccagt       480
     acaatggatc ttcattcggt taaactaaag tttgaggcct ttctagaaca aaacggtttt       540
     cgtgaacaga tctgcccacc ccaatattcg caagctatcc acaatttaaa aagcactcat       600
     gctggagact tacgcattgt tcgaatagat aaggtctgtg gttgttgtac gggacaggaa       660
     gaaattttca tcttcgtcga gaaagacatt aagattcgtt tcttcgaaac agatgaaaac       720
     gagcaagaaa tctggagtgc atttgccgac ttttctgaat tgaatgttca tcatcaattt       780
     gctatcgcat tcaagactcc cgcttatcaa tatcagaata ttcaatcaga tgtgactgtt       840
     cagttccagt tatatcggcc cagcaatcaa tctaccagtg aagccaaatc gttcacctat       900
     actccaagag agagagttgg taaacacggc tatttttnngca ctccacgacg ctcttattca       960
     caatcaaact gatgttgtgc gcgctatact gcatgcggct tcctttcaca acacagaact      1020
     ggattttgtc aacgctcaaa ataatgcaaa tctgacacct ttacacattt ctgtttttaa      1080
     aaaccaaatt gaagctacgg ctttgctatt gcaaagcgga gcaatccctg gattggtgga      1140
     tgctaacgga aataccccaa ttcatcttgc tgcaattgac aaacaactca ttgactgtct      1200
     tcaactactt ttaaatactt ccatatgtaa gccagcccat gctctgaagt tgaatacgag      1260
     aaattacgct ggtcttactc ctttacacat tgcggttaac gcaatgaacg tgaaaagcgt      1320
     agaattgcta cttgccaaag gagctgatgt caattgtcat gaaacaaagc gcgggagatc      1380
     agctttacac attgccgtta aaaagcaatc ggaagagatg gtgacgttat tgctgagctg      1440
     tgtatgtatt accacatctt tgaatgtgaa tatgcaaagc tatgatggaa tgactgcttt      1500
     acatctggct gtgttggacg aacttgataa aatccaagat aaaatctgta gtttattaat      1560
     aaagagcggg gcggatccct caattcttaa ctacgtgaat tcatccgcat cgtcggaaaa      1620
     tgaagaatgt gatgaaa                                                     1637

ID   TOLL7
FT   scaffold250 join(50426..52603,52702..54549)
SQ   Sequence 4073 BP; 761 A; 1468 C; 1057 G; 787 T; 0 other;
     atgccttttg ccagttgttg gtcagtgcat agagaccggc ggaaaatgtc tgtcagcccc        60
     agctcccctc ctcctcctct caattgtcgt cttccccttc ctctccttca ccaccaccgc       120
     ggcggaattg tccgtctcct gattgtcttg accgtgaccg tctgctcctt gttccgcccg       180
     accaccggcc tcgtcgtctc gctctcgctc tcgccagccg ccgacggatg tcaaatcagt       240
     gaaaccaatg cggagggcac atccagcagc ctacactgtc gcttccgcgc cttcaatccc       300
     gactggacca gtggctccct gggccgcggc ctggaacagc agtcgaccaa aggattgtgg       360
     gtcgagtgcg ccgactcgac ggcctatccc gtcatcttgc ccacctcggc ctttgccgcc       420
     ttccctcacc tggaatggct ccacctggac tcgtgtcggc tctccgatct gccggccaag       480
     tcgctccagg gactggccaa actccgccag ctccgcatcc agaccaggaa cgccgactgg       540
     cccggaacgt cgctcaccat ttccgatcaa ttgctcaacg acgtccgatc gttggagtcg       600
     ctcgatctgg ccctcaacga catccgctca ctgccccgcc cgtctctctg cgccctggac       660
     aagctcgtcc aactcaatct gacgggcaat cgattgagcg atctactctg gacaaggccg       720
     gaagccaacc gcgatggatg tctccagtct ctcaaagtgc tggacatgtc ctacaatcgc       780
     ttagtcactc tgccggcccg atcgctggcc aactggaccc aactggagga gctccacctc       840
     cagggcaacg gcctggtcag tgtcgacgac aacagtctca tcggcctgaa ttcgctccgg       900
     ctcatcaatc tggccggcaa tcagttgacc tccctgccgc cgggcctcct ctcgtccagc       960
     gccgagcact tggccgagct ctacgtcagc gccaacggcc tcaccgtttt ggcgcccgga      1020
     ctgttgagcg gattgagcaa attgctggtg ctggacctgt cggaaaatca actgacggcc      1080
     tcctcgttcg atccgacgac cctgagcggc ctcttccgcc tggccgtcct cagtcttcac      1140
     aacaaccgca tctcccggct ggactcgact attttctccg atttgaccaa cttgcaaatc      1200
     ctccgcctgg acggcaacat gctggaaagt ctgccggaag gcattttcgg ctccctgcct      1260
     catctgcaca cgctcatctt gtcgcgcaac cgtttgacga ggctggacgg ccagctgatg      1320
     gccaatctca actcgctgtc catcctggcg ctggataaca atttgatcga gcggatcgat      1380
     ccggaagctc tggccaatac gacccagctg caggatttga acctgagcgg caacaacctg      1440
     ccgtcggtgc ccgtcgccct ggccagtctc actcgacttc agtcgctgga cctgggcgag      1500
     aatcgactgg tcggcttcga ctacgtcgtt ctcaacggca tgaaggagct gtccagcttg      1560
     aggctgctgg acaatcagat cggcaacgtc agccgggcga cgttcgccag tctgcccagc      1620
     ttgcggatcc tcaacttgtc caagaatcaa atcgccgccg tggaggaggg agccttcagt      1680
     cagaatccgc tgctgcaggc cgtccggctg gacgccaacg agctgaccga cctgactgga      1740
     ctgttccact ctctgcccaa cttggtgtgg ctgaacgtca gcgacaaccg gctggcccat      1800
     tttgactacg ccctgatccc caagtcgctg cagtggctgg acatgcacct gaaccacatc      1860
     cccgagctgg gcaactattt ccagctggac gaccagctct cgctgcagac gctggacgcc      1920
     agtttcaacc ggctgacgga gctgacggcc agcatgctgc ccgacagtct gcaggtgctc      1980
     tcgctcaacg acaacctgat ttcctccgtc cagccgtaca ctttcttccg caaggacaac      2040
     ctgacccgcg tcgatctcta cgccaaccac atcgccgatc tcgaccagaa cgccctccgc      2100
     atctcgccca cctccgacgg ccgtcctcta cccgaattct acatcggcgg caacccgttc      2160
     cagtgcgatt gcaacatgga gtggctgcag cgaatcaaca cgcccgacca cctgcgccag      2220
     catccgcgcg tcatggacct ggaaggcatc tactgccgcc tgctgcacag cagccggcct      2280
     cagcgctcct acgtgccgct ggtggaggcg acgccgtcca acttcctgtg cacctacgag      2340
     acgcactgct tcgccctgtg ccactgctgc gactttgacg cctgcgactg cgagatgacc      2400
     tgcccgacca actgcacctg ctaccacgac cagtcctggt cggccaacat cgtcgactgc      2460
     tccggcggat ctcaccccaa cctgcccgag aggatcccca tggacgtgac ggaattgtac      2520
     ctggacgggg cccagctccg cgctctctcc tcccacaagt tcatcgggcg caagaacctc      2580
     cggctgctct tcctcaactc cagcggagtc gagatcatcc acaaccggac cttcaacgga      2640
     ctgcgcggcc tctacgtcct ccacctggaa gacaatcgca tccgcacgct ggaagggttc      2700
     gagtttagcg acctagagtc gctgcgggag ctctacctgc acaacaacgc catcacgtcc      2760
     atccagaacc ggacgttctc ggccctgaaa cacctgcagg tgctccggct ggacggcaat      2820
     cggctggtcg atttccccgt ctggaatctc ctctccaacg cgccggagct caacgccctg      2880
     acgctcaacg acaacccgtg gagctgcgac tgccttttcc tggccgaatt gcggacggcc      2940
     ctgcacacgg ccggccccaa agtctccgac gccagccagt tgatttgcgt gaccaacgag      3000
     cgcgattccg tcgtctccag tctgcccgtc ctgatgccgg aagtgctgga gggaggctcc      3060
     aaccgcagct ccaaccgcag cctgggcctc tgcgtcagtc cgactccgtc ggccacgacc      3120
     atcgtccagc agcgcgtcat ccaggactat ctgccgctgt tggtgacgac tctggtggcc      3180
     ttcatcgccg tcacgctcat catcctgttc gtcttcatct accggcagcc ggtgcgcgtc      3240
     tggtgtcacg cccgctacgg cctgcgcctc tgggcgtccg gcagcggcag cggcggctcg      3300
     gcggccacgc ccgacagcaa actcttcgac gctttcctct cgtacagcgc caaagacgac      3360
     gctttcgtcc agcagatgct ggccaccaat ttggagtacg gctcgccgac ctacaagctc      3420
     tgcctccagc accgcgactg cccgtctggc ggcggggcct acggactgtc ggagaccatc      3480
     agccaggccg tcgactcgtc ccggcgcacc gtcatgatca tctcgcccaa cttcatcaag      3540
     gccgagtggt gccgcttcga gtacaagtcg gccctgcacc agctctttgg cacgtcgcgc      3600
     cactgccagc agcagcagac gaaaagcgcc aagcagacca aacggctcat cgtcatcctc      3660
     atcggcgacg tgacccacaa ggacctggac gccgacttga aactttatct caagaccaac      3720
     acctacctgc agtggggcga ggacggattc tgggacaaac tccggttcgc tctgcccgat      3780
     cccgtccagc agcccagccg ggcccagcag cagcagcagc aggcgcaaca ccagcagacg      3840
     acgcacaaat ctgtgcgtcc ttgtggtggc ggtcccatga tcaacacgat gactgcggcc      3900
     ccgatggccg ccacttcggc ggccatggcg gcccaccaga tgcacctgca ccagcagcgc      3960
     agcgcttccc ggccttgcaa cgtcaccatt ccgccgagaa ccgtcacgct caacatgagc      4020
     ggctgaacag actggtccgg ctggttaata atatattttc ttgcacgcca ttg             4073

ID   TEP3
FT   scaffold262 join(41062..41306,41383..41563,41678..41846,41981..42093,42203..42607,42683..42907,42991..43374,43449..43823,43890..45140,45232..46056,46133..46936)
SQ   Sequence 4977 BP; 1127 A; 1455 C; 1244 G; 1151 T; 0 other;
     atgaagcctt tcttcggtgc cgcatcgtcc cttctccttt tagttttgct ggactcgaca        60
     gcggcccaac agcggcagca gcagcagcag cagcagagtc cccccacgca atcgacgcgc       120
     atcaatttcc aggaccccat tagagacaat aatcaaaggc cgaatctttt taataacaac       180
     attgatccgt tctcccggcg accgtttggc gtcggtgaca acaccaatgc catttttgaa       240
     gaaccgacgt atttcatcgt ggccagtcgg atcatccggc ccagtcaaat ttatcgagtg       300
     gctgtctcca ttttgagttc gcccatcact ctttcagtcc gtgcctccat tttacgtaac       360
     ggcgtcgaca ttggctcggc cacgcaagag tgcaagccgg gcattccgga aaccctcctc       420
     attaaaattc caagcacaac ggttccaggc cagtaccgac tccgcgtcga aggcaatacc       480
     gatcgagccc tgggcgggac cgcttttctt aatgagactc ttctcaactt ttcacagcgt       540
     tccatgacga ttttcatcca gacggaaaag cccgtctacc accaaagtca aatcgtgaga       600
     ttcaggacta tcccaatcaa cacggagttg cgtgcattcg acgatgccgt cgatgtctac       660
     atgattgatc cccggggctt cgtcgtacgc cgctggctct ctagacagtc caatttcggt       720
     gccgtcagct tggactacgc cctgtctgac cagcccacct ttggcgagtg gaccatccgc       780
     gtgacggccc agggtcagac cgaggaggaa catttccacg tcgaggagta ctaccagacc       840
     cgattcgagg tcaacgtcac gatgccggcc ttttatttcg attccgacga tttcatccac       900
     ggaactgtca tggccaatta cacgagtggt gcccccgttc gaggcaattt gacccttaag       960
     gccaccttca agcccatccg agctacgcct ttgattccgg acaggccggg ctcgattcgc      1020
     gactctgtca ttgaaaggaa tctcaccttc aaggaagtgc gcggaggctg gttcacgcca      1080
     cacacccgcg agggatctga agtcctcaaa gactttcgag gcttttacac gttcaaatac      1140
     ccgatggcgg aattgcaaag aatggtgccc aagctggacg gaatcgagct tcgaattacg      1200
     gccatcgtgg gcgatcgcta ccgtgaagac tacgtcgaag ggttctcgac ggcccgcatc      1260
     tacaactcgt ctttgaaact caactttcta ggaggaagcc cgcaagtcat caagccggcc      1320
     atgcctttca cttgcttctt ggccgtgtcg ttccacgacg gatcgatttt accagcggaa      1380
     cgatttagat acgaccgatt agagatccgg ccgacggtgc agttccgctc gagtgcttca      1440
     cgaacgctag aggtccgcga ggctaaagcc cttccagaac agccgggcat ttgggagttt      1500
     acaattgact tacggtctga attggcccag acgactggca gcaatgtcgg gacgggagat      1560
     aagcgcgtca aagatttggt gaacgaaatt agcgccctca aattaattgc caattacaag      1620
     gacgggtacg gagaacgagc cactgccgag atgctggcca tcactcacta ttcaatcggc      1680
     gacaaacaca taaaagttct cacttccacc agaagcccaa aggtgggaga ataccttatc      1740
     ctgcacgtgc ggaccaattt ctacgccgag acgttcaatt acattgtcgt ttcaaagggg      1800
     atcgtcctcg tgactggctc tcaaagcagt tcgcccagcg tgacgactct gtcgatcccg      1860
     ctgagcgccg aaatggcccc agtcgccacg gtggtcatct accacgtcgc caagtacggt      1920
     gaagtcgttg ccgacagtct caccatcccc gtcaatggaa tttcccgcaa caatttcacg      1980
     ctgactctca atcccatgaa ggacaagacg ggcgacactg tcgaagtggt cgtgctcgga      2040
     gatcccggct cctacgtcgg tatttcggcc atcgacaaag gatttttcaa catgcaggct      2100
     ggaaacgaat tgagttacgc cgaagtcatt actaaaatga cgtcgtttga cgaatccctc      2160
     aacggaactc tgcgccatta ctggacgtcc cgcgaaggcg acgccgagac ggtggtcaat      2220
     tatccggcgt caacattcgg catcgatgcc aatcggacgt tcgaatacgc ctcgctggtc      2280
     gtcttcactg acgctttcgt tgtccgtcgt ccggatgctt gtaacattac cctgggcttt      2340
     ttggcctgta tgtccggatc gtgttaccga tccgagcgtc gctgcgacgg ccagtacgat      2400
     tgcgatgaca gatccgacga agctggatgc ccgtccaaca ttcgccggga gttggcccag      2460
     tatcgcctca agaggatcaa ccgtctgctt cgcatgtacg agaactcttg gctgtggaag      2520
     gacatcaaca ttggtcccca cggacattcc atcttcagcg tccagatccc tgaaatcccc      2580
     acccactggg tcgtttcggc cttttccgtc agccccaaaa acggattcgg tctcgtccga      2640
     tcttcccgcg aattcgccgg ctaccgcccg ttctacatga acgttgaaat gccgaccaat      2700
     tgccggcaag gtgagcaagt gggcatccgg attactctct tcaattacgc caccatcgaa      2760
     gcggacgtgg tggtgacgct ggccgactcg cccgactaca agttcgttca cgtcgaagag      2820
     tttggtgaag tcaaatctta cgaggcccgg acatctcgcg gagaaaagca acatctgacc      2880
     tggattccgg cccagggatc tcaagtcgtg tacatcccca ttgtcccgac caagctgggc      2940
     gagatcgagg tgacgattca agccaaatcg ttgattcgca aggatcaagt cgtccgtcgc      3000
     atccgagtgg aggccgacgg tgttccgcaa ttccgccaca cttccgtcat gctggacttg      3060
     agtaaccgcg cctggttctt gcagtacgtc tacgtcaacg tgactgagac gcccatcatt      3120
     ccgtacgaga aggatcgcta ctacgttttc ggttccaacc gagccagggt ttcggtggtc      3180
     ggtgacgttg tcggcccggc tttccccaac atgcccgtca acgccacgtc gctgttgact      3240
     ctgccgatgg attgcgccga gcagaacatg ttcagtttcg ccgccaatct ctacaccgtc      3300
     aagtacatgc gtctgacaac acaaaggaaa cgggaaattg atcgacaggc cttttaccac      3360
     ctcaatatcg gctatcaacg tcagctgtcg ttccagcaca gagacggggc cttttcctat      3420
     ttccgagccg attgggatta ttcgtcaaag tcggtttggc tgacggcctt ctgcgcccgc      3480
     attctggccg aagccaattt caacgaatgg gagaattact tatacatcga tcctggggtc      3540
     atcgcaaagg ccgttgactg gatgattcaa tttcagtcac ccgaaggggc gttctacgaa      3600
     gtggcgcccc gttttgccga tcgcaaaatg aacagcacga cgtcgtgggg cttcaacgat      3660
     cccattcgct atcgcaacat ttcgctgacg gcacatgtcg tcatcgccct gacaacaatt      3720
     cgagacttgc ctggcgaact gggccccaga gtggccgttt cccgttctcg cgccatctcc      3780
     tggctcgatc gcaatctcaa cttgctggaa aagtttggtg atccctacga agtggccatc      3840
     gtcgcttacg ccatgatgtt ggccaagagt acgtcagccg aggcggcctt tggccttttg      3900
     caacagaaag cccgtgagga cggcggttac aaatattggg gtagagagcc cgttcctctt      3960
     cctgcacaga gacttgaaaa ccaacgccct ttcctccttc cacgattgcc taatgccttt      4020
     gacgcggcca acgtcgaaac cacggcctat gccttgctga catatgttgg ccgtcaggag      4080
     cttttcgtcg aacccatcgt caaatggatc aacacccaaa ggttgacgga tggcggctgg      4140
     gcttctacgc aagacactat catcgccact caggccttga tcgagtacac tgtgcgccac      4200
     cgaattcgtg aggtgacatc gttgactctt cacgtggagg cgacgtccaa tccgcaattg      4260
     cagcggacca tgtacatcac ggagaacaat ttggcgacgc cgcagtttat ggacataccc      4320
     aacgcctggg gtacggtgaa aatccaggca cgcggagccg gatacgccat tgcccagctc      4380
     tcgttgcagt acaacgtgga tgtcaaccgc ttcgtgacac ctccggccgt gagggctttc      4440
     tctgtcgtgc cccgtttaag tttttcgggt cgcaacaatt ctcacatcaa ttatgacatt      4500
     tgctcgagct ggaccaacca gcgagagtcg aatcagtctg gaatggctgt gctggacgtt      4560
     gccgtcccta ctggctatta tatgcaacag caggtgctgg atgagtacat tctgtctagg      4620
     aaagtgcgca atctccgacg ggccaaattc cttgatcaca aagttgtttt ctatttcgac      4680
     gccctggacg gcgatgacac ttgcgtgaaa tttacgttcg agcgctggca ccccgttgcc      4740
     aacatgaccc gctacttgcc cgtccgcgtc tacgactact acgctcccga acgcttcaac      4800
     gaaacagtcg tgcagaccta cgagctctac gtgatggaca tttgtcaggt ttgcgggagc      4860
     tatcagtgca cctattgccc tacttacaat cacgccacta gggggttaat gacatcatcg      4920
     ctcacgatga ttgccgccct actaatctct cttgtcttta cggccatcta tcaacga         4977

ID   SCV4
FT   scaffold 79 join(60346..60541,60608..60795,61638..61703,61750..61815,61877..62029,62089..62190,62269..62451,62656..62736,62793..63032,63602..63806,63963..64049,64092..64240)
SQ   Sequence 1716 BP; 435 A; 387 C; 434 G; 460 T; 0 other;
     cgcaaagttt actctgtcaa ttgcagctcg aattttgaat gccccagtgg aaagtgcatt        60
     aatcagacat ccgtgtgtga tggacttgac gactgtgggg accgatctga cgaaattgtt       120
     tgccaatctc aacttgattt ccaaattaga ttagctggct ccaacaagac caacgaaggc       180
     cgcgtagaag tcaaagtatt tggccaatgg ggagctatct gtgatgacca tttcagtgca       240
     aatgatgcca acgtgatttg tcgccagtta gggttcccct taggagccag tcaagctttg       300
     tctcattcca cttttggccg ggttctccaa ttttgcgggg gttggcaact ccccagaatc       360
     ctcgtacacc ctagccagaa tcttttgcca acccccgcaa ttttgatgga tgacttcatg       420
     tgcaggggca atgaaacatc gttagctgat ttcttaattc gtgcccattc aggtccgttt       480
     gacggttggg gagtgcataa ttgtgctcct gaagagactg ctggagtgcg gtgcatctta       540
     gcggagacaa cttgtacaga aaatcaattt aaatgtgaga ccacatacgc ttgcatcgcc       600
     atcgatttcc tctgtgacac tgtcgatgac tgtggagacc attctgatga aaaccgaact       660
     cgttgcgctt ctgaactgct ggttcgattg gctgatggac ccgattcact gtccggtcga       720
     gtcgagttgc gtcaaaatgg aatttggggg acagtttgcg atgacgattt tgtcatctgc       780
     cgaatgctga atttgaatgg tccagcacaa cccgcaaaga gtggcagttt tggtccaggc       840
     aaaggcccaa tttggctgga cgaattaggt tgcagtggaa cagaaaatac gttgatggag       900
     tgcgcccgat tgccgtgggc caaacacaac tgtcgtcata ctgaagatgc tggagacaat       960
     ccatccgatc cattattaat ccagcctaaa gtagtcaaag gagagccaac taaaccaggg      1020
     gcttatcctt ggcaggtggg agttcgagtg agaaacagtg ggaaaagtga taatcactgg      1080
     tgcggcgcca ctatcatctc tgaaaatttc attcttacgg ccgcccactg ccctactagc      1140
     acagagatat ccataggata tcctatggat gtcagagccg atccagttgg atgtcccagt      1200
     tggacgtccc atggatgttt aaaggatata ctaatgtcct ctcctgtgga cgtccaactt      1260
     gggatatcca tggaccgtat gcacttccac gaagagtttg gacaaggagg acacttaaat      1320
     aacgatatcg cactcattcg tatcaagaaa aaaagcaatc aaggtattcg ttttggatca      1380
     catgtccaac cgatctgtct tccttctcca tcaaccgaat acgttgccgg aatgaactgc      1440
     actatagccg gatgtggatc acctggtcaa cctggagcag ttggaatgtt ttgcgccgga      1500
     cttcctgaag gaggtgtcga tgcttgccaa ggcgattccg gtggtggatt agtttgttta      1560
     gtcgacgtca ttttattttc caatagggcg gccaacatta atgggtgtga tcagttgggg      1620
     ttcggatgcg gacgtccaaa caggcccggc gtttacacgc gtgtcgttca ttatttgcca      1680
     tggatttatt ctaaattagc cgagacaaat gcttga                                1716
     
ID   NOS2
FT   scaffold11 join(566163..566305,566397..566559,566686..566934,567041..567183,567265..567436,567876..568049,568126..568196,568382..568561,568922..569276,569354..569529,569594..569781,570066..570214,570293..570466)
SQ   Sequence 2337 BP; 640 A; 549 C; 515 G; 633 T; 0 other;
     gaaggacctt gttcgggaga agaagtttgc gtcggcagtc gaatggtccc cagacaagtc        60
     cccgccaatt acaaacgacc aaaagacaaa attttgcaac aggccaagga gtttctcgat       120
     ggatacttcc gtgcgtcaaa aaaatttgct tcagaggaac atattgtgcg gttacttcaa       180
     gttcacaagg acattgagaa tcatggtaag tatgatttga cttacgatga gttagtacac       240
     ggatgtggca tggcttggcg caatgcccca cgatgcgtcg caagagttca gtggcaatcc       300
     ctcaaggtct tcgatgctcg gcatgttcaa acggcccaag aaatgttcga tagccttgtc       360
     gagcacatca agtacgcaac aaatcaaggg cgtcttcgtt cagtcataac cgtctttcca       420
     ccccgcactg acggccagct cgactttcgt atctggaaca gccaattgat tagttacgct       480
     ggctatcgga acccggatgg aacaatacaa ggagatcctt ccaacgtcca gtttactgag       540
     gcatgtttta tatatctgtg tctctcattg ggatgggata gacaagagag aactcaattc       600
     gatattctcc cccttgtcct tcaagctaag ggtcttgcgc cccaagtttt cttacttccg       660
     gatgacattg tacttcaagt tcctctcgtg catccatcgt tgccttggtt cggagaattg       720
     ggattgcgtt ggtacgccct acctgcggta gccaatatgc tctttgactg tgggggtatc       780
     caatttccag ctgctccctt taacggatgg tatatgagca cagagatagg ctctagagat       840
     ctgtgcgatc ctcaacgcta taatatatca ccgaagaaga aaatgatggc agtaattata       900
     gcggttcgac tgtgcagtta tttgttctcc tctcgttggt cgaagcgacc caaagtggtc       960
     gtcctatttg cttcacaatc cggaagagct gaaaactttg cgacgaaagc attcgtcaag      1020
     ttcaaatctc ttttccaggc caatctttac tgtatggctg attttgatac caagaaattg      1080
     caagatcaac aggcaatcat tgtagttgca tcgacttttg ccgttctggg tctgggatcg      1140
     acatcatatc accaattttg cgcgttcggg aaatttgtcg acgtaacgtt taaagaactg      1200
     gggggaaccc gtctgttgcc gctcgcctgt gccgacgaac ttaacaatca agaaaaaact      1260
     gttcagactt ggttgtcaga cataactact gcgctccgag acggtcatgc aacaatcctc      1320
     cttcagttaa acacattaaa cccggaaaca ctcaagtaca aacccggaga tcacttggcc      1380
     gtcttccctc ggaataatcg agacatgatg caacgctttg tacttcgtct aagaaactgt      1440
     cccgcgtcca aatccgcaac gattcaactt caagttcagg gacccaatgg aaacagggaa      1500
     aattggaaga gaattccgcc gtgttcgttt gacaatttac tggctcgatt catagatttg      1560
     accagcccac cttcacagac tactcttcga cttatggctt cgacagcaat cgatcaaaaa      1620
     gataaaatgc gacttgaaat tttagccgag gatttggcag cttatcaaaa atgggtatca      1680
     tccgttaatc ctaatattgt ggacgtcttg gaggactttc tttccgtcga tgtcgatgcg      1740
     gcggctttaa tcagcacgct accaattatt caacctcgtt tctacagtat ttcctcttcc      1800
     gctgtctttg caccgactga aatccatcta acagcaagtt tagttcgtta ccggactgaa      1860
     gctgacaaag gccgtctttt ccacggactt tgtacttctt acttggaaca aaccaatcga      1920
     ggagatttta taatttgcta cttcaagtcc aatccaagct ttcatttacc accctatccg      1980
     ttaaagccca tcatttgtat cgctgctgga agtgccacca atcagtatgg tgcaatctac      2040
     atgtactacg gatgcagaga aaaaacttca cagccgtttc gtaatgaact ggatacgatg      2100
     atgcaacata aggtcatcac taaaaccttt gtggcatttt ctagagaaac cgcaaagccg      2160
     aaagaatatg ttcaagattt gctttggaag gacggtgctc gggtgtctac tcaaatttta      2220
     aacgagggag cttacgtgta catttgtggg aagacagcga tggccaccca agtggaagag      2280
     actatcattc ggattattcg tcaatacggc gaaatgaatc acgacgaagc ggaaatg         2337  

ID   PPO
FT   scaffold 83 join(205281..205331,205468..205651,205775..205945,206020..206051,206061..206110,206180..206238,206339..206462,206561..206711,206844..206957,207051..207215,207320..207448,207526..207622,207707..207771,207839..208025,208115..208234,208327..208378,208475..208596,208694..208911)
SQ   Sequence 2091 BP; 548 A; 547 C; 483 G; 513 T; 0 other;
     atgtcagatt tgcagctccg ccaacgccaa attctcaatc ttttcgagcg gtttccatct        60
     tcggtgggtg ctgttccacc aaccgggtca actaggccat ctctcagccc acctgctgat       120
     gtcttgaata tccccgaatt ggagctggtt aaaacggttc cgcgtggcag gttattttca       180
     tcttttcatc cagcgcaccg agaagccgcc tacgcactcg ttaggatctt taagaatgct       240
     ccgacggtgg cggatatgct gaatttagcc gcccatccag acattcgtga tcaagttaac       300
     gagcacattt tcgtgttcgc cctgtcagct gccctcattc aacgacaaga ctctcgttcc       360
     ctacgcacac cacccatctg ggaaatcttt cccgggaaat ttttcgaaac tagagtcaga       420
     agtgaagcgc aaacgactca actcaataag cagttttccg tgacaaaacc catcatcatt       480
     gataaaaact ttgcagcaac agacagagtt gtggagaata agctgtcata cttccgggaa       540
     gatttgggta tcaacagtca tcattggcat tggcacttga tttttccggt ggaagcgacg       600
     gcagatattg tcaatccgcc agatcgccgt ggcgagcttt tttattacat gcaccaacag       660
     attttggctc gttacgatgc agagagaata gctaatggct tggccagagt gacgtcatat       720
     cacgactggg atcagcccat tttggaagca tactttccga aactgacgac tgccaacggt       780
     gccattcact gggcatcccg accgtctggg ctcgttctaa aggacattaa tatccccgac       840
     gaagaggttg aactcggtat cgaatttcac attgatgatc tacaactatg gcgcacccgc       900
     atccttcacg ctatacacaa aggctcagtg gtcaagggga acggccaagt cgttcatttg       960
     gatgataaaa cggggaccaa caccttagga gaacttatcg aagcgtcaca atggtctgcc      1020
     gacaagttgt tttacggtga tctgcacaac tttggacaca ttgcaatgtg ttacattcac      1080
     gacccagacc gcagccactc ggaaaatatg ggagttatgg gcgattcggt gacagccatg      1140
     cgagacccaa tcttttatag atggcacaag ttcattgact cgcttttcca gcaattcaaa      1200
     gccactttga gtccgtacag cgctcagcag ttgaccctag aaggcatcac ggtaaacagc      1260
     gtcgaagtac accggaacca gcctcccact ccagggtcaa ctcggcagaa aaacctcatt      1320
     atcacgggct ggcaagaaag tatcgtcgaa ttagatcgag gactggactt ttcaagttcg      1380
     actccggtcc aagcgcgcgt aacgcatttg cagcacgaag atttctccta tcgaattcaa      1440
     gtgacaaatt cgaccaaaac gagtcaagat attgtgttcc gcattttcct ggctcccatt      1500
     aaagaccatt ccgggcgtcc tttttcgttc agggaacaac gtcttttaat gattgagctg      1560
     gacaaatttg ttgccagggt aactcccgga gctaatttag tcaagaggaa atctgacgag      1620
     tcttcagtga cgatcccgtt cgaaagaact tttagggacc tggaaacagc tgctccggca      1680
     gtccctctcg ctccaggagg tgtccccacc aatttgccga ccgacaaacg gaccaatttc      1740
     tgtggttgcg ggtggccgga tcattttttg gtgccgcggg gagtccctaa cccaggaatg      1800
     cccttcacgc ttttcgttat ggccaccagc tggaaagagg atcgcgttaa tgacgagact      1860
     actactgcca caggcgacga cactaaaaag ctctgccgta acgcagcctc atattgcggg      1920
     atattggacg acaagtatcc ggacaagagg ccgatgggct ttccatttga tcgcccccct      1980
     gataaatcga taaccacatt ggccaaattc gtcgaaaaat cgcccaacat cacgacggct      2040
     gaaatccgaa ttcagtttga agatcgagtt atacgccgtt ttccccaata g               2091
     
       
ID   GNBP9
FT   scaffold79 complement(join(102864..103073,103160..103360,103433..103631,103687..103814,103929..104063,104143..104324))
SQ   Sequence 1055 BP; 276 A; 229 C; 236 G; 314 T; 0 other;
     atgaagcact tattcttggt cttttcaatt ctacaatgtt tcgtgatatc tgttttcgct        60
     caaaatttga ttttcgaaga aaatttcaat gacttcaatc gcacccgctg gatgcatttg       120
     atcaccgctt ggcgaggtgg aaatagcgag ttccagtatt acactaaccg ccctgaaaat       180
     agttatgtca aaaacggaat gctgttcatt aaaccaacgc tgactgccga ccgttttgat       240
     aacaattttc tttactctgg cactctcgat ttgaataaag aaggttgcaa ccttaacttg       300
     gataacggtt gctcagtaac cgccggtgca gaaatcatca atccaattca atcagcgcga       360
     cttgtaacta gtaattcgtt cagttttaca tatggaacgg tagaggttcg cgctaaaatg       420
     ccccgcgggg attggatttg gccttcgatt tggatgttgc caactgactc cgcctacggt       480
     acctggccac gttctggtga gattgacatc gtcgaaattc gtggaaatgc tgatttgact       540
     tgcaatgatg gacaaggcaa aattggaaac agcaaaatgt tttctactct tcactggggt       600
     ccgggttttt cccaaaatat gtaccataag acttcatggc caaagtcttt gacggatggg       660
     agtaccttct cgtccgactt ccatgtctac cgtcttgaat ggctttctac tggctttaca       720
     tttaaggtgg acggacaggt aattggttct atgtctcccc cagccggagg attctgggag       780
     ttctcgggac tgagtggaac taatccatgg gcatcaggaa ctaaaatggc tcccttcgac       840
     aagagtttca cttcgttctt aatgttgctg ttggaggtca tttcttcccc gatggctgtg       900
     taaatgtccc gtatgacaaa ccatgggcta aatccagttc aacgccaatg cgcaatttct       960
     gggagaaaag atgtcaatgg tatcctactt ggtacaaaac atcacgtgat gatgctgcca      1020
     tgcaagtcga ctatatcaaa gtttggagtg cttaa                                 1055

ID   GNBP8
FT   scaffold79 complement(join(140996..141205,141297..141498,141572..141770,141826..141953,142053..142187,142264..142445))
SQ   Sequence 1056 BP; 280 A; 228 C; 242 G; 306 T; 0 other;
     atgaagcact tattgttggt cttttcaatt ctacaatgtt tcgtgatatc tgtcttcgct        60
     caaaatttga ttttcgaaga aaatttcaat gacttcaatc gcacccgctg gatgcatttg       120
     atcaccgctt ggcgaggtgg aaatagcgag ttccagtatt acactaaccg ccctgaaaat       180
     agttatgtca aaaacggaat gctgttcatt aaaccaacgc tgactgccga ccgttttgat       240
     aacaattttc tttactccgg cactctcgat ttgaataaag aaggttgcaa catcaactgg       300
     gaaaacggtt gttcagtaac cgccggtgca gaaatcatca atccaattca atcagcgcga       360
     cttgtaacaa gcaattcgtt cagttttaca tatggaacgg tagaggttcg cgctaaaatg       420
     ccccgcgggg attggatttg gcctgcgatt tggatgttgc caactgactc cgcctacggt       480
     acctggccac gttctggtga gattgacatc gtcgaaattc gtggaaatgc tgatttgact       540
     tgcaatgatg gacaaggcaa aattggaaac agcaaaatgt tttctactct tcactggggt       600
     ccgggttttt cccaaaatat gttccaaaag acttcatggg caaagtcttt gacggatggg       660
     agtaccttct cgtctggctt ccatgtctac cgtcttgaat ggctttctac tggcattaca       720
     tttaaggtgg acggacaggt aattggctct gtgtctcccc cagccggagg attctgggag       780
     ttgtcgggac tgaccggaac aaatccatgg gcatcaggaa ctaaaatggc tcccttcgac       840
     aagagttttc acttcgttct taatgttgct gttggaggta attttttccc cgatggctgt       900
     gtaaatgtcc cgtatgacaa accatgggct aaatccagtt caacgccaat gcgcaatttc       960
     tgggagaaaa gatgtcaatg gtatcctact tggtacaaaa catcacgtga tgatgctgcc      1020
     atgcaagtcg actatatcaa agtttggagt gcttaa                                1056

ID   IMD
FT   scaffold10 join(476916..477129,477202..477327,477396..477703)
SQ   Sequence 648 BP; 210 A; 142 C; 139 G; 157 T; 0 other;
     atgacgcaag gcgcccaagg ctactggata caagttttcc tttgctgtca tatttacgcg        60
     agttgtatgg cgaataacag cgacataaat aaaacgagtc ctttcacaac aatcacaaat       120
     gataacccag aacaaactcc caaaagtctc aaggatacga tcaaagctaa agtcaatcgg       180
     agaaatctgt cagccgcccc tttctacttg aatggtgcca tccagatcca aaatgccagc       240
     aatgtgcatt tggggaacag tgtgtctatc ggaaacaatt caaaccaaga aattcagaga       300
     ccgttggagt caaaaccaga tctcacccca gagatgacag ctttatttga aaatggagat       360
     gaggtcacca accttcatag actagctgtt gacaaacaca ttggctccgg ttggagattc       420
     cttggcaaag agcttgcagg attatctaat gggcaaatgg accaacttga agagcctttc       480
     aaagctaacc aatatccttt cagagaggta atttatcaaa tgctgctaat gtgggaaggt       540
     cattgtgaca ccagcccaac tgttggcatg ttggccacag cattgtggaa atgtgaaatg       600
     tactcggcat ttatgtctct tgtagctgaa gtcaaagtaa gccacaag                    648

ID   MyD88
FT   scaffold4 complement(join(142341..142641,142700..142862,142925..143093,143172..143299,143366..143443,143501..143685,143750..143877))
SQ   Sequence 1152 BP; 384 A; 227 C; 242 G; 299 T; 0 other;
     atggcaagtt ttgacaataa ctcacatctc gatggatact tgtgctcatt gcgaaccaca        60
     acgttggcca aactttcgaa tatgttgaat cccgccaaag tgcttctgac tgacgacggt       120
     catttgagag attggagagg cctggcagaa ctgatgggat gtgacatgtt ggtcatccag       180
     aacctagaga aaaccagcaa cccatttgcg ggtttgatta gccaagccaa agaccttaca       240
     gccaaccagc ttatagagta tcttgaaaaa atggaccgat atgatgtagt tgacgataca       300
     attgctttga tggagaatga tttatatcta gcctcaaggc aaaccaattt acaagaaaca       360
     aaacaagata ttccacagat tgttaccatt ggtgaccaag aacaatttag tgaagacggt       420
     actttagttc agtatgatgc ttttgttctt tacgcaagag aagatcaaga gtttgtaaac       480
     acggtagtta aaaaaataga aggggaatat ggaatgaagt tgtgccttaa agacagagat       540
     tttatcgctg gattaccgtt tgaacaccaa gctgtcacgg aattaatttc aaatcgttgt       600
     cgattcgtct tacctatatt ctcgcccaat tttttgaatt cagaagataa caaatttgtt       660
     gttaacttct ctgaagcctt aggcatagag agaggttgcc gtaaaatcgt cccttgcgtg       720
     tatcagcaat gcgacttgcc aaaatctgtc cgctattata ctcgacttga ctttacacgg       780
     caaaatcctt actgggattt ctgggacaaa atgaaaaagt cccttgcaga tccttctgcg       840
     ccgcctagcg agagaacgga taaaatcaac atttctacca cggagaataa cactgaacag       900
     aaataccctg ctcgattatc tctcaaagga gatctatccg agaagagtaa atcctacccc       960
     gaaaatgttc ctcctacttg ctccaagtca agtagcagtg gtgaacaaaa agaaaacaaa      1020
     ctggtccatg aagaagttgt tcaagagatg cccgaacgtg gcagagaaac gaaacattgg      1080
     ctaaaaaaga tgtggaagaa atccaaaaag aaatccgtag ataagcagaa ggttaaagtc      1140
     cttgcatttt ga                                                          1152

ID   Pelle
FT   scaffold174 complement(join(85450..85669,85739..85824,86351..86502,87118..87291,87365..87470))
SQ   Sequence 738 BP; 217 A; 161 C; 175 G; 185 T; 0 other;
     atggcttcgg cctctccaaa gcccaaatat atttacgaat tgccttacat acctcaacgt        60
     gatctggcta acattctgga tgacaacaat caatggaaag aacttggtga tttcatgcag       120
     tacaatgtta ctagattgaa tgagtttggc agaaataccc aatcaccgac aatggcaatg       180
     ttttcagact ggggtcagaa aaatcatacc attgtcgagc tttttgtctt gctctccaaa       240
     atgcagcact acagggctct tgaaatattg atgccatatg ccatgtcaaa cattccgccc       300
     atcgacgagc aagaattgtc gattgcaacc aacaattgga acacggtttc tattcttgga       360
     aaagggggtt tcggtacagt gtacaaggga acgtggaaaa acactcaagt ggccatcaaa       420
     cgcatggaga atgtcagtcg tgtactggga acgcgtccct atttacccga tgaatatttg       480
     cgaggcaaaa agatttcgac aaaggttgac acttacagct ttgggatagt cttgttcgag       540
     ctgggcactg gactgcgtgc gtacgacagt catagagagc acccttatct gcgagaccaa       600
     atagagaaca gcgggcaaac agatttgcgc gatgtgaaag ccggtcaagt ttgcgttgcg       660
     ctataccaac cgctcatgca tttgggttgg ttgtgtgctt ccacaaaagc caaagaccgg       720
     cctgaaatgg tcaaggta                                                     738
     
ID   Stat
FT   scaffold7 complement(join(1395149..1395308,1397051..1397194,1397257..1397470,1397553..1397677,1397759..1398165,1398238..1398361,1398436..1398584,1398648..1398762,1398825..1398988,1399064..1399237,1399311..1399598,1399702..1399791,1399852..1400008,1400070..1400197))
SQ   Sequence 2439 BP; 682 A; 594 C; 592 G; 571 T; 0 other;
     atgtctcttt gggccaaatc ccagcagctt caaggtgatg ctctgcgaca ggtgcaggct        60
     gtttatggtg aacattttcc catcgaagtc agacattgtt tagcaccgtg gattgaaagc       120
     aaaattatga gtgatgttga cccagacaat cctcaacatg aacagtatgc tgcgtctgtt       180
     gtgggttccc tgatccaaga acttgagtcc aaggcccaga tattaaccac agaagagttt       240
     tttctaacaa aaattaagct tcaaggtgct gctgagatgt ttcgacaacg gtacaaccaa       300
     aatcccctcg ccctgctgag gatcattcga cattgtttgg gcactgaact taaacttgtc       360
     caacaagctg aaaatatgag cctggggatg agttgcaacc catctgcatt acttcctgat       420
     gcatcagggg aaattcttca gcaattggaa attcttagac agcgcacaca agagacgagc       480
     gaagatctca ggcgaatgga gcaggaacag gaagcttttg cgctagagta ccatgaactg       540
     acaaagatcc aggctaattt gactcactta cagaatcagg ctccatcgca acagaaaaat       600
     gattttgaga agcagttgcg catcaagaag gatatgagtg aacacaaact caacgtcaag       660
     gtgttggccg agttgcttca aatgcggatg gcactggccg aaaaacacaa agaaaccctg       720
     atgttgattg aaaatttgca agcccgagtt ttggatgatg agctaatccg ctggaagcga       780
     gaacagcaat tagctggcaa cggagtaccc ttccatagca acctcgactc tattcaggaa       840
     tggtgtgaag gtttggcgga gatcatctgg ttgaacaggc agcagatcaa ggaggcggaa       900
     cgtctccgaa ataaattccc aattatgcaa gcaaataata cagaccacgt tcctgcgctc       960
     aacacgcaga tcacacagct gctctcctcg ttggtgacta gcaccttcat tattgaacgt      1020
     caacccccac aggtgatgaa aacaaacact cgttttacgg ccatggtgcg attgttggtc      1080
     ggtggtaagc tgaatgtgca catgacacct ccacaggtaa cggtgtctat aatcagcgaa      1140
     caacaggcca ataccctatt aaagaacgac aaaatggcga aaggagaggc atcgggagag      1200
     attctcaata atactggcac gatggaatac cagaaagcct ctcgacaact gtcagtgtcg      1260
     tttaggaaca tgcaacttag gaaaataaag cgcgctgaaa agaaaggcac agagtcggtg      1320
     atggacgaaa agttctctct acttttccag tccaagtttt ctgtaggtgg gggagaattg      1380
     gtgttccagg tctggacttt gtcgcttccc gtcgtagtta tcgtgcatgg taaccaagag      1440
     cctcatgcct gggcgacagt tacctgggac aatgcattcg cagagcccgg gcgcacgcca      1500
     ttcgtcgttc cagaaaaagt gccgtggggt caggttgccg agacgctctc taccaaattt      1560
     cgatcggcta ctggtcgtgc tttgacggaa agcaaccagc gatttcttgc ctcgaaggct      1620
     ttccgcaatc ccaacctgca gttgccattg gttggtccgg aagcagccaa cttaatgctc      1680
     acttggtctc agttctgcaa agagccactg cccgaacgca actttacctt ctgggagtgg      1740
     ttctacgctc tgatgaagct cactcgggag caccttcgtg ctccctggat ggataatact      1800
     atcgttggtt ttatcggtcg aaagcaaacg gaagacttgt taaaacaatg tctccgaggc      1860
     acgttcatgc tccgcttctc tgattccgag ctggggggcg ttactatcgc atgggttgga      1920
     gataacagtg aagtttttat gctacaaccg tttacgagta aggattttgc catccgcaca      1980
     ctggccgatc gtgtttctga cttgaagcac cttatttatc tctaccctga cataccgaag      2040
     gatcaggcat ttggcaaata ttacacacca ttcacagaca gccaaacgcc caccaacggc      2100
     tacgttaaac cactacttgt tactcacgta cctggctgga gcagtggtgg aggtaatatg      2160
     gaatcgggta gttacccacc aacgccacaa gggttctata acccacagtc accagaagcg      2220
     agcatgggcc gcgacacacc atccgttcac agcgcgacct ccgagacggt caacagcagc      2280
     ttctatccgt cgacccagac tggccagccg aacgagattt cggactcgtt tcaagacttc      2340
     atgtcacaag tggaggagtt agacaatctg gaggaatttc aaatggacct caacacgatg      2400
     ggcgtaatcc cagccggcat gacccacttc aagagctaa                             2439


ID   Tep4
FT   scaffold33 join(1000528..1000593,1000938..1001120,1001204..1001372,1001466..1001536,1001607..1001658,1001731..1002041,1002132..1002482,1002692..1002907,1002991..1003185,1003241..1003428,1003496..1003656,1003731..1003900,1003941..1003976,1004045..1004215,1004289..1004519,1004591..1004722,1004799..1004967,1005036..1005307,1005372..1005542,1005604..1005728,1005809..1005942,1006014..1006249,1006342..1006500,1006559..1006755,1006852..1007026,1007101..1007206,1007280..1007494)
SQ   Sequence 4662 BP; 1104 A; 1311 C; 1195 G; 1052 T; 0 other;
     atggatacaa gacttgcggc gttattagtt gcgataattt gcatactacg atcccgccgt        60
     tttgttactt ttgtggcgac ggcctcgaag atcgtccgcc ccaacacggt gtatcgggtg       120
     aacgtcgtcg ttctgcccgc atcacccgat ctcatcgtta aggccgtcat caccaaaggc       180
     ggcggccacc agatcgcgtc gtccgcccaa gtcgtcgacg ccggatccag tcacgatctc       240
     ttcttgaaaa ttccggcatc cgtcaccaac ggcaggtacc gcctcaaact ggaaggctac       300
     gacacgctgc atccgcaaaa ggccgttttc atcaaggaga gtcaactcga ctttcattcc       360
     gactttctct ccatcgtcgt ccagaccaac cgcaaagtct tccgcaacgg aatgaaagtt       420
     cgattccggg tgatcttaac gcaattaaat ctgaaacctt acaccgatcc aatcaccgtc       480
     ttcattgtga atccgcaggg attcattatg cgtcgctggc cgtcgcgtaa cccaagaaac       540
     ggagtggcaa cgatgtcgta cgacgtgccg tcctatccga cgatgggcaa ctggacgatc       600
     cgcgtcgagg ccatgcaaca ggttcacgag caccaattcg tggtggagcg ctactacatt       660
     ccgttcttcg aagtcattcc gtcggcgccg gcttacgttt tggactcgga cgacaagtac       720
     acggccggcg tgacgacttc cttccacagg gcccgagtcg ccaacggcaa cacgaccgtc       780
     caggtccacg ccaggccgat caacaccacc ctccgggcct accggctagt cagcgaagaa       840
     catccaccgt ggactcacga attttcttac gaggtcgact tgaatgacgt gagaagcgcc       900
     atggggacga agagcctggc cggctgggtc atccgagtca cgacgtcggt gcacaattac       960
     ttcatgggcg aaacgcgtcg gagtttcatc gagacgcgcg tcatccgcgc ccaactcaaa      1020
     ttcaaatttt ctggcgccaa aacggccgtt ttcaaaccgg ggatgccgtt cgagggacac      1080
     gtttacgtca tgtacgacga cgaccaggcc ctttcgcctg aaaaactggc cgcggcgact      1140
     ctgaccatcc ggccggtggt gacgacgtcc aacggccaat tgaagaccct gccggaagtg      1200
     attttctcgg taccgaaaga cgccaacgca atcaagatca cggctactta caaggacgga      1260
     caaggcgaca aggcaaccgc tgaaatgcgg gccgtcgctt tctattcggc caacgaaatg      1320
     tacgtccacg tcgggaccag caccgagcaa ggacgactgg gcgagaacgc cgtcattcac      1380
     ctgcggagta atttcggatt ccaggtctac agttacgtcg tcgcctcgaa aggtttggtg      1440
     atccacggcg ccactgaaac gcatccgcac ccgaccaagt tggtgacttt ctcagttccc      1500
     gtttcctccg aaatggcgcc aactttcaaa ctggtggcca tgattgtcag tccagtcggt      1560
     gaactggtgg ccgattccgt cacgatcccg gtccaaagtt tcaaccgcta caaggtgaat      1620
     gtgactacag ttcaagtgcg agatcattcg aaagagacgg tccagctggt gacacggact      1680
     cgtccgggcg catttgtcgg ggtgtcctta ttacgaacca tcaactacat tttccaagcg      1740
     gacaacgcgc taacacccag ccgagtactc aaagcgcttt acaaattgga acctttcaca      1800
     aagtcggtgc acggagtgac ttggacggac cgtgagggat tgaaagccga acggacggaa      1860
     tatttcaaag gagccaatcc cggagcggac acgaaacgga cctttgatct tgccggactt      1920
     ttgcttttct ccgacgctcg aatcagccaa taccctgaca ttgccaactg tgatcagagt      1980
     aatggatacg agccgtgcct ggctgctgga tgtttccaca aggatcggcg ctgtgacggg      2040
     aaagcggatt gcaccgacgg atccgacgag gatgactgca agtcttttat agattttccc      2100
     agttggaaac aaatttcttt attaatcggt ggtatgaatt ttcgaatttt ccggaggagc      2160
     cgttatcacg atttctacga ttggctggac ggcgattggg cctggtacga tattccgacc      2220
     acagacgacg gcatagagtt ccacgaccga ggcatagccg ccaccgatga aagttggtac      2280
     atcaacgcct tcagtttcca tccggaattc ggtttttcga tgatggacga agtcgtcgcg      2340
     tacgacggat cgcctccgtt ttacttttca gtcgagtcgc ccagcgcaat ccgacgaggc      2400
     gagactctcg gcgtccggtt gatggccgtc aacaatctca aagaagaggt gatgacgctg      2460
     atcgttttgg aagcctcgga cgattatctc ttcgtcgaaa cgggagacga tggcgaagtt      2520
     gagcattacc gaccgaaact agtcagcgga gagcgacagc acatggtcgc cataaaggcc      2580
     cagtcctaca gggaagtcta cttgccgatt tctccacagg tggaacaggg caccatcacg      2640
     attaagatcc aaaccatcag ccagattagg cgacagactt tccaaatcga tctggatatt      2700
     ttgcccgagg gtgctacagt taccagatat acttcgctcc tattggattt gaaaaatcga      2760
     gcccacgttc tgcgatatct cgacattccg gtcgaagagt cgcccgtcat tccatactcg      2820
     aaattccgcc gatacgtttt cggcagtcct cgagcttccg tcactttgtg cggcgatgtg      2880
     tttgggcccg ttttcccgtc gacgcccatc tcgaccgact cgctgctaag cagatccctg      2940
     catggaacca aagccaatct gtacaacctg gccagcactt tgtggagtct ccactatctc      3000
     cggctgacga accaactcaa atccagagtg ctgtacagag gcttgaacac gatgaacatc      3060
     caaatggcag agctcatgcg tctctacaat tacgacggat cgtttatcgc tcaaaaagcc      3120
     tccgacccca gcatttgggt gactgcttgg gtgatacgag ttttgggcca gtcgcaattc      3180
     caagactggg aaaaccattt cttcgtcgat cggcgactgc tcggcacttc cgttcaatgg      3240
     attttgaaaa atcaaaaccg cgacggtacc ttcgaggagc ccgacgatta cccatttcct      3300
     ctggaaattc aaagtgtgcg gaatgctacg agaaaggttg cactgacagc tcacgtgttg      3360
     atcggtttgc atcactgcag cgaaagttta gaagggccgt tgaaagtgct cacggcaacg      3420
     gccaaagctc gttcagtcaa ttatttagaa cgggctgtgt cacgcctgac ggacccttac      3480
     gaagtggcaa tcgtcaccta cgcgctgaca ttggccaaca gcccggcaaa agaatccgct      3540
     ttcaacgggt tgcacaaaat caaacgagag agcgacggaa tggtgtactg gtcacgggag      3600
     ccggttccgt ccaatcaaat tctctacgag aatcagcggc cgttcctcca gccgcgtttg      3660
     cccatgcacc aagacgccgt ggcggtcgaa gcgacgtcct acgcccttct cgtctacttg      3720
     gctcgtgatg gaatcggcga cctgcaggag cgggtcgtct cttggctcaa cacgatgcgc      3780
     atggtcgacg gcggtttcgt ctccatctac gacagcattg ttgctatgga agccctcacg      3840
     gaatacgctt accgagccag attgcgtgat attaccgaca tgagtgtcgt cgtggaagcg      3900
     tcggcttcca aaatgggcaa aactatgcgc attaacagca acagtttggc caacgttcac      3960
     cggatgaata ttccaaatgt ctggggccat gttaacataa tcggccgggg agccggtcag      4020
     gccgttttgc agctcaaagt tcaatacgga atcgactggg aggagttgaa cgacgttcca      4080
     aaacggcgct atttcgattt gtcggtcgac gagacgtaca gtcacttccg caacaagtct      4140
     cacgtgaccg ttgaagcctg catcagatgg ttggccacgg acgaagccaa aacaagcggt      4200
     ccaaccacat tagaagtgga aacgccgtcg ggttacgggt tcgtccagtc cgatgccaac      4260
     gagttagtca tcaaaaacaa ttacacgttc atccgcgacg tgttcattgg ccgcagtaaa      4320
     atcatttggg ttttcgaccg ggttggcgag gagcggcttt gcattaaata tcacgtccat      4380
     cgttggtttc ccgttgccaa tatgaccctg taccgcgagg ccgtcgtcta cgagtcccac      4440
     atgccagaac actttgagat gatcatcttc aacgctacgc cgctctacgt gctggacatt      4500
     tgcgaggtgt gcggcagcta ccagtgtccg tactgccctt atttcagcgg ctcgcccgtc      4560
     tccgccaaat tgtcatcgcc gctgctcgtc atcttcggtt ctctcctggc caacgctttc      4620
     gtccattacc ttgttcaccg ccatcagttt cgaccaactt tg                         4662

ID   Tep5
FT   scaffold33 join(1009789..1009898,1010201..1010387,1010475..1010643,1010717..1010787,1010869..1010920,1010997..1011307,1011378..1011728,1011934..1012149,1012230..1012424,1012480..1012667,1012735..1012895,1012967..1013084,1013160..1013208,1013270..1013440,1013509..1013739,1013815..1013946,1014025..1014190,1014255..1014526,1014594..1014764,1014836..1014966,1015054..1015187,1015247..1015482,1015551..1015712,1015781..1015977,1016048..1016222,1016310..1016415,1016480..1016688)
SQ   Sequence 4671 BP; 1108 A; 1240 C; 1161 G; 1162 T; 0 other;
     atgtgccact cttatatctt tgtacttgtt accctgcaat ctatttgtca agcgagtcag        60
     tttcctatat tttccgtcgt tttcccactt caccggacgc acttattgcc gaatttcttc       120
     gtcacggctt cgtcgatcct ccggccagat acgctctacc gggttcacgt tgtcgtcctg       180
     ccgggctcgc cagatttggt cttcaaggcg ctgattacca aaagaagtgg ccagcacgtc       240
     gcttcggcca gcagcgactc ggtcgacgcc gggaccagca ctcatctcct gctcaaagtc       300
     ccggcttcca tttccgacgg cgattaccgc ctcaaactgg agggctacga cgtccagcat       360
     ccgcagcaag ccgttcttat caaggagagt cctctagtct tccgttccga ctttctctcc       420
     attatcgtcc agttgaaccg aaaaatattt gccaatgcaa tgaccgttcg attccggatc       480
     attttaactc aaatggatct gaaaccttac acggatccca tcaccgtctt cattttggat       540
     cctcaaggat tcatcgttcg tcgctggccg tcgcggaacc cgacaaatgg ggtggtgtca       600
     ttgacctacc agttgccacc caatccgagt gtgggcagct ggacgatccg cgtcgaggcc       660
     atgcaacagg ttcacgagca ccagttcggt gtcgagcact attacatccc attcttcgag       720
     gtgatgccat cggcgcctgc ttacgttctc gactcggatg agacgtacac ggtcgaggtg       780
     accacctcag tccacaccca attcgtcgcc aatggcaatc tgaccgttca cgtctacgcc       840
     cggccagtca acagtacggc ggacgattac caacttgttg tcgaagaact ttttccatgg       900
     aatcacgaat tcacttacga cgttaacctg ggcgacgtca agagtgccat ccgatcaaga       960
     agtttagtcg gttgggtgat ccgagtgaag acggtgttgc acagttattt catgggggaa      1020
     gcgcgcgatg gtttcattga gacgcgcgtc atcggggccc agctcaaatt caaattttct      1080
     ggcgccaaaa cggccgtttt caaaccgggg atgccgtacg agggacacgt ttacgtcatg      1140
     tacgacgacg accaggccct ttcgtctgaa aaactggccg gagctacaat cacgctcaga      1200
     ccattcgtca cttctacaaa cgggcagatg aagacactgc cggagattac attttcggta      1260
     cctaaagatg ccaaatcgat gcgaatatcg gctacttata aggatggaga cggcgataaa      1320
     gccaccgctg agctacaggc cgtccctttc tactctgcca aagaaatgta tgcccatgtt      1380
     gagaccagta ccgcatacgg ccagctcgga gaaaacgtta ttattcatct gcggagtaat      1440
     ttcggattcc aggtctacag ttacgtcgtc gtctcgaaag gtttggtgat ccacggcgcc      1500
     actgaaacgc atccgcaccc gaccaagttg gtgactttct cagttcccgt ttcctccgaa      1560
     atggcgccaa ctttcaaact ggtggccatg attgtcagtc cagtcggtga actggtggcc      1620
     gattccgtca cgatcccggt ccagagtttc aatcgctaca aggtgaactt gactacagtt      1680
     caagtgcgag atcattcgaa agagacggtc cagctggtgt cacggactcg tccgggcgcg      1740
     tatttcggtt attccttatt acgaactctc aactacattt tccaagccga caatgagcta      1800
     acgcccagcc gagtgctcaa agcgctttac aaattggaac ctttcacaaa gtcggtgcat      1860
     cgagtgactt ggacggaccg cgagggatta aaagccgaac ggacggaata tttcaaagga      1920
     gccaatcccg gagcggacac gaaacggacc tttgatcttg ccggactttt gattttctcc      1980
     gacgctcgaa ttagtcaata tccagaaact accaactgtg atcaaagcaa tggctacgag      2040
     ctgtgtttgg ctgccggatg tttccacaag gatcggcgtt gtgacgggaa agcggattgc      2100
     accgacggat ccgacgagga tgactgcaaa gaggacgaca aaatggaatt tcgtctcatg      2160
     cgttggagcc gtaatctcga tttctacgat tggctggacg gcgattgggc ctggtttgac      2220
     gtgccaacaa cggacgacgg tatagaattc caagaccaag aggtagccgc cgacgatgac      2280
     agttggtaca taaacgcctt tagtttccat ccggaattcg gttttgcaat gctggacgaa      2340
     gtcgttgtgt acgatgggtc gccgccgttt tatgttttag cggaatcacc tagcgcagtg      2400
     catcgtgggg aaaccctcgg cgtccggttg atggccatca acaatctcaa agaagaggtg      2460
     atgacgctga tcgttttgga agcctcggac gattatcttt tcgtcgaaac gggagacgat      2520
     ggcgaagttg aacattaccg accgaaatta gtcggcggag agcatcacca catggtcgct      2580
     atgaagccgg aatcgtatcg ggaagtctac ttacccattg ctccacaggt ggagcaagga      2640
     agcatcaccg ttaaaatcca aattcatacc caaatccgcc ggcaaatttt cgaactcgat      2700
     ctagagatta tgcctgaagg agccaccatc agtcgccata cttcgctttt attggacttg      2760
     aaaaatcgag cgcacgtctt aagatttctc gacattcctg tcgaagagtc gcccatcatt      2820
     ccttattcca aattccgccg atatgtttac ggcagtcctc gggcctctat tactttgtgc      2880
     gatgtgtttg gacccgtttt cccgtctacg cccatcacca ccaattccat gctgagcaga      2940
     tctctgcgcg gaaccgaggc gactttgttt aacttggcca ccacattgtg gagtctccac      3000
     tatctccggc tgacgaatca actcgtgtcg gatgttttgt acagcggact caacgccatg      3060
     aatgtccaaa tggcggaact gatgcgtctc tacagtcacg acggatcgtt tcgcgctcat      3120
     acaaattcaa atcccagcgt ctgggtgacg gcttgggtga ttcgagtttt gggccagtcg      3180
     caattccaag actgggaaaa tcatttcttc gtcgacaggc ggctgctcgg cacttctgtt      3240
     caatggattt tgagtcatca agcgaatgac ggcagtttcg aagaccctga cgaatatttt      3300
     ttcccactag aattgcgaaa agcttcatcc aacaatagta ctcgcaaggg gagtcttacc      3360
     gcatatgttc tgattggttt gatgaaatgc cgagagagcc ttgaggggtc attgagggta      3420
     accactgcga tagccgaact tcgtgcaatc aactatttag agcgagccat ttctcatttg      3480
     gcggatccta gcgagattgc cattgtaact tatgcgctct ccattgccaa tagtccaacc      3540
     aaagaagcag cattttattt acttcataat attaagcgag agggcgaggg gatggtgtat      3600
     tggtcacggg agccggttcc atccaataaa attctctacg aaaatcagcg gccgttcctc      3660
     cagccgcgtt tgcccatgca ccaagacgcc gtggcggtcg aagcgacgtc ctacgccctt      3720
     ctcgtctact tggctcgtga tggaatcggc gacctgcagg agcgggtcgt ctcttggctc      3780
     aacacgatgc gcatggtcga cggcggtttc gtctccatct acgacagcat tgtcgctatg      3840
     gaggctctaa cggaatacgc ctaccgagct cgactacgtg acatcaccga catgagtgtc      3900
     gtcgtggaag catccgcatc gccagatgct acggagttga tgaagataaa cagcgacact      3960
     ctcgccactg ttcatcggat ggatattccc aacgtctggg gccatgtaaa tgtcatcggc      4020
     cgaggagccg gtcaggccgt tttgcagctc aaagttcaat acggaatcga ctgggaggag      4080
     ttgagggaca atccgaaaag acgctacttt gatttgtatg tggaagagtc atacagtcac      4140
     ttccggaata aatcccacat caccgtcgac gcttgtgtca aatggatggc gacagatgag      4200
     atgagaacga gtgggcctgc cacgctcgaa gtggaaatgc catcgggtta cgaattgatc      4260
     cagtccgatg ccaacgagtt agtcatcaga aacaattaca cattcatccg cgacgtgttt      4320
     atcggccgcg gtaaaatcat ttggatgttt gaccgggtgg gcgaggagcg tctttgtatc      4380
     aaatatccca tccatcgttg gtttccggta gccaacatga ccctgtaccg ttcggccatc      4440
     atttacgagt cacacatgcc agagcatttt gaaatgcaag tgttcaacgc tacgccgctc      4500
     tacgtgctgg acatctgcga agtctgcggg agttaccagt gtccgtactg cccttatttc      4560
     agcggctcgc ccgtctccgc caaattgtca tcgccgctgc tcgtcatctt cggttctctc      4620
     ctggccaacg ctttcgtcca ttaccttcac cgccatcagt ttcgaccttt g               4671

ID   Tep6
FT   scaffold33 join(1018474..1018640,1019948..1020134,1020241..1020412,1020504..1020574,1020640..1020691,1020788..1021098,1021185..1021535,1021767..1021982,1022067..1022261,1022327..1022514,1022581..1022741,1022815..1022932,1023021..1023057,1023113..1023283,1023353..1023583,1023663..1023794,1023868..1024036,1024104..1024375,1024443..1024613,1024682..1024812,1024900..1025033,1025093..1025328,1025397..1025558,1025627..1025823,1025898..1026072,1026160..1026265,1026339..1026529)
SQ   Sequence 4704 BP; 1132 A; 1238 C; 1175 G; 1159 T; 0 other;
     atgaataatc tacttctgat tgtgaattta ttccatttag tgatgaccgt attgacgcaa        60
     tccgtgattg ccacacagtt caatgatggc ggtgactctc gctattccgt aagtccagac       120
     ctacccaacg gccgacttgt tctccaacag gatcgtctcc ttcatccgaa tttcgtcgtg       180
     acggcttcgg cggttgtccg accagatacc gtctaccggg ttcacattgt cgtcctgccg       240
     ggcgcgccag atttggtctt caaggcgttg attacgaaag ggaacggcca acacgtcgct       300
     tcgggtagca gttacactat tgacgctgga acaagcagca atcttctgct taaaattcca       360
     gcctctatct tattcgctgg tgattaccgg ctcaaactgg atagcttcga tcctctacat       420
     ccgcaacagc ccattcttat tcaagagagt cctctggtgt tccattccga ctttctctcc       480
     atcattgtcc agtcgaaccg aaaaatcttc gccaacggaa tgacggttcg attccggatc       540
     atcctaactc aaatggattt gaaaccctac acggatccca ttaccgtctt cattttggat       600
     cctcaaggat tcgtcatccg tcgctggccg tctcgtaacc cgaccaacgg ggtggtgtca       660
     ttgacctacc agttgccatc caatccgagt gtgggcagct ggacgatccg cgtcgaggcc       720
     atgcaacagg ttcacgagca ccagttcggt gtcgagcact attacatccc attcttcgag       780
     gtgatgccat cggcgcctgc ttacgttctc gactcggatg agacgtacac ggtcgaggtg       840
     accacctcag tccacaccca attcgtcgcc aatggcaatc tgaccgttca cgtctacgcc       900
     cggccagtca acagtacggc gaacgattac caactggttg tcgaagagct ctttccatgg       960
     aattacgaat tcacttacga cgtagacctg gggcaggtaa agagcgcgat gggttcaaat      1020
     agtctagtcg gttgggtgat ccgagtgacg acggtgctgc acagttattt catgggtgaa      1080
     gcgcgcgatg gtttcatcga gacgcgcgtc atcggggccc agctcaaatt caaattttct      1140
     ggcgccaaaa cggcggtgtt caaaccaggg atgccgttcg agggacacgt ttacgtcatg      1200
     tacgacgacg accaggccct gacatctgac aaactgaaag gagctacgat cacgctcaga      1260
     ccagtcgtca cttctacaaa cggacagacg aagacgctgc cggagattgt attctcggta      1320
     ccgaaagatg ccacatcgat gcgaatatcg gctacttata aggatggaga cggtgacaaa      1380
     gcaaccgctg agctacaggc cgtccctttc tactctgcca aagaaatgta tgtccatgtt      1440
     gagaccagta ccgcatacgg ccagctcgga gaaaacgttg ttattcatct gcggagtaat      1500
     ttcggattcc aggtctacag ttacgtcgtc gtctcgaaag gtttggtgat ccacggcgcc      1560
     actgaaacgc atccgcaccc gaccaagttg gtgactttct cagttcccgt ttcctccgaa      1620
     atggcgccaa ctttcaaact ggtggccatg attgtcagtc cagtcggcga actggtggcc      1680
     gattccgtca ccatcccggt ccaaagtttc aaccgctata aaatgaacgt gaccacagtt      1740
     caaatgcggg accattcgaa agagactgtc cagctggtga cgaggactcg cccgggcgca      1800
     tttgttgggg tttccatctt acgaaccgtc aactacgttt tccaagcaga caatgagtta      1860
     acacccagcc gagtgctcaa agcgctttac aaattggaac ccttcacaaa gtcggtgcac      1920
     ggagtgactt ggacggaccg tgagggattg aaagccgaac ggacggaata tttcaaagga      1980
     gccaatcctg gagcggacac gaaacggacc tttgatcttg ccggactttt gcttttctcc      2040
     gacgctcgaa tcagtcaata ccctgacatt gccaactgcg atcagagcaa tggatacgag      2100
     ccgtgcctgg ctgctggatg tttccacaag gatcggcgct gtgacgggaa agcggattgc      2160
     accgacggat ctgacgagga tgactgcaaa atggaatttc gccacatgcg ctggagccgt      2220
     aatcacgatt tctacgattg gctggacggc gattgggcct ggtttgacgt gccaacaacg      2280
     gacgacggta tagaattcca agaccaagag gtagccgccg acgatgaaat ttggtacatt      2340
     aacgccttca gtttccacca tgaactcggt ttcgcagtgc tggacgaagt cattgtgtac      2400
     gatggatcgc cgccatttta tgttttagct gaatccccca actcagtgcg tcgtggggaa      2460
     accgtcagcg tccggttgat ggccatcaac aatctcaaag aagaggtgat gatgctgatt      2520
     gttttggaag cgtctgatga ctatcttttc gtcgagacgg gaaaagatgg cgaagttgaa      2580
     cattacaggc caaaacaagt cggcggagag catcaccaca tggtcgccat gaagccggaa      2640
     tcttatcagg aagtctactt acccattgct ccacaggtgg agcaaggtat gattaccgtt      2700
     aaaatccaaa ctcataccca aatccgccag caagttttcc aaatcgatct ggagattatg      2760
     cctgaaggag ccaccatcag tcgacatact tcgcttttat tggacttgaa aaatcgagcg      2820
     cacgtcttaa gatttctcga cattcccgtc gaagagtcgc ccatcattcc ctactcgaaa      2880
     ttccgccgat atgttttcgg cagtcctaga gcctccatca ctttgtgcgg cgatgtgttt      2940
     gggcccgtgt ttccgtctac gcccatcacc accgactcgc tactcggcag aagtctgcgc      3000
     ggaaccgagg cgactttgtt taacttggcc accacattgt ggagtctcca ctatctccgg      3060
     ctgacgaatc aactcgagtc ggctgttttg tacagcggat tgaacgacat gaatgtccaa      3120
     atggcggaac tgatgcgtct ctacagtcac gacggatcgt ttcgcgctca tacaaattca      3180
     aatcccagcg tctgggtgac ggcttgggtg attcgagttt tgggccagtc gcaattccaa      3240
     gattgggaaa actatttctt tgtcgacagg cggctgctcg ggacctcagt tcaatggatt      3300
     ttgagtcatc aagcgaatga cggcaatttc gaagaccccg atgaatattt tttcccacta      3360
     gcattgcgat cagcgttacc taacaatgct actcgcaagg ggagtcttac cgcatatgtt      3420
     ctgattggtt tgatgaaatg ccgagagagc cttgaggggt cattgagggt aaccactgcg      3480
     atagccgaac ttcgtgcaat caactattta gagcgagcca tttctcattt ggcggatcct      3540
     agcgagattg ccattgtaac ttatgcgctc tccattgcca atagtccaac caaagaagca      3600
     gcattttatt tacttcataa tattaagcga gagggcgagg ggatggtgta ctggtcacgg      3660
     gagccggttc cgtccaatca aattctctac gagaatcagc ggccgttcct ccagccgcgt      3720
     ttgcccatgc accaagacgc cgtggcggtc gaagcgacgt cctacgccct tctcgtctac      3780
     ttggctcgtg atggaatcgg cgatctgcag gagcgggtcg tcacttggct caacacgatg      3840
     cgcatggtcg acggcggttt cgtttccatc tacgacagca ttgtcgccat ggaagctcta      3900
     acggaatacg cctaccgagc cagattgcgt gacatcaccg acatgagtgt cgtcgtggaa      3960
     gcatccgcat cgccagatgc tacagagttg atgaagataa acagcgacac tctcgccact      4020
     gttcatcgga tggatattcc caacgtctgg ggccatgtaa atgtcatcgg ccgaggagcc      4080
     ggccaggccg ttttgcagct caaagttcaa tacggaatcg actgggagga gttgagggac      4140
     aatccgaaaa gacgctactt tgatttgtat gtggaagagt catacagtca cttccggaat      4200
     aaatcccaca tcaccgtcga cgcttgtgtc aaatggatgg cgacggatga gatgagaacg      4260
     agtgggcctg ccacgctcga agtggaaatg ccatcgggtt acgaattgat ccagtccgat      4320
     gccaacgagt tagtcatcag aaacaattac acattcatcc gcgacgtgtt tatcggccgc      4380
     ggtaaaatca tttggatgtt tgaccgggtg ggcgaggagc gtctttgtat caaatatccc      4440
     atccatcgtt ggtttccggt agccaacatg accctgtacc gtacggccat catttacgag      4500
     tcacacatac cagagcattt tgaaatgcaa gtgttcaacg ctacgccgct ctacgtgctg      4560
     gacatttgcg aagtctgcgg gagttaccag tgtccgtact gtccgtattt tagcgcctcg      4620
     ctcccgacat tctcgtctcc tttcctcatt gtctgttctc tcgtggccat cgctctcgct      4680
     tacttctatc gacctcattc attc                                             4704

ID   Tep7
FT   scaffold33 join(1027965..1028113,1029183..1029366,1029444..1029612,1029717..1029790,1029873..1029924,1029996..1030126,1031090..1031269,1031349..1031699,1031909..1032124,1032202..1032396,1032481..1032668,1032760..1032920,1032991..1033108,1033209..1033257,1033316..1033486,1033557..1033787,1033881..1034006,1034078..1034246,1034310..1034581,1034661..1034834,1034906..1035033,1035100..1035233,1035308..1035543,1035612..1035773,1035842..1036038,1036102..1036276,1036346..1036451,1036522..1036712)
SQ   Sequence 4689 BP; 1132 A; 1265 C; 1152 G; 1140 T; 0 other;
     atgaaatcga aagtgttggt aatgttctcg ttgactcttg ggaatattct tctcttgggc        60
     gacctcgcca gcagccaaga cgatcatgtc ggccagcaac agttggattc accgctcgct       120
     ctacagcacc aggatggcaa cgttaaaccg acttttgtgg cgacggcctc gaagatcgtc       180
     cgccccaaca cggtctaccg agtcaacatg tttgttctgc cggacgcaga aggcttgata       240
     gtcaaagctc tcatcaccaa agacggaggc cagcacatcg cttcggccat agaaaccatc       300
     gattccggag ttagccacaa tctcttgttg aagatcccag gttcgctgac cgacggccag       360
     taccaattga agttggacgg ctacgatctc ttacaaccgc aaaagtccgt tttttccaag       420
     cgcggccatt tggaatttca tccagatttc ctatccattc tagtccagac caaccgaaaa       480
     atctacaaaa acgaaatgaa agttcgtttc cgtgccataa tcacgcaact agtgaacctg       540
     aaaccgtact ccgatcccgt caccgtctac atattgaatc ccgaaggttt cgtcatgagg       600
     cgctggccgt cgcgttaccc taccaccggt gtcataacgt tactttatca gctgccgaca       660
     tttcccagcg aggggaaatg gacgatccgt gtggaggcaa tgtcacaaat ccacgatcac       720
     cacatcatcg tagaacgctt ctactaccga ttctttgacg tcattccgtc agcgccggct       780
     tacgttttgg actcggacga gagttacacg gccgccgtca ccacttcgtt ccatccggga       840
     cgagtggcca gcggcaattt gactctccaa gtctacgctc gcccagtcaa ttcttccttg       900
     gccgacttcc gcttcgtcag acaagatttc catcaatgga cttacgattt tacgtacaat       960
     gtccaattgg aggaggtgaa gaggagcgtc ggcgtcagca gtttgaccgg ctgggtcatc      1020
     cgcgtcgcca tgacgttgta ccatcacttt gaaggcgaat cgcgcaacgg tttcatcgaa      1080
     acgcgcatca tccgggccca gctgaaattc cggttcggcg gttccaaaac ggccgtcttc      1140
     aagccgggca tgccgtacga agggcacgtc tatctcatgt acgacgacga cgaggccgtt      1200
     tctccggaga aactggccgg agcgacactg accatccggc cagtggcgac cacgtccaac      1260
     ggccaattga agacgctgcc ggaaattgta tttacagtgc caaaagatgc cacttcgctc      1320
     aagataacgg cctactacaa ggacgacgaa ggcgatcaag tcagtgttga ccagcaggcc      1380
     gtagcctttt attccctggg caattttttc gttcacgttt ccaccagcac ggatgaaggt      1440
     ctcctcggcc actttgccac catccacctg aggagcaatt ttgctttcca agactacagt      1500
     tacgtcatct cgtcgaaagg tttagtggtt cacggagcga cagagaccct tgcacacgcc      1560
     acgaaatcgt tgactttctc cgtgccggtc tcgaccgata tggcgccaac tttcaaatta      1620
     gtcgctatga tggttagccc cctgggggat ctggtggccg attccgtcac gattccagtg      1680
     cagagtatta accgttacaa gacgaatttg accatggtgc agaccaagga tcacagcaag      1740
     ctgacggtgc aggttgtcac gcggactcta cccggggctt tcacgggcgt gtcgctcatc      1800
     cggtcggcca attacatgtt ccaggcggac aacgagatca cctacagccg catgattcgg      1860
     gctctgtatc aactggaacc tttctccaga tcagttagcg gaatcacatg gacagaccga      1920
     gagggaagca aagcggataa aagtcagtac tttaaatcgg ccaatccagg agcggataca      1980
     aagcgaacgt tcaatttggc cggcctttta gtcttcaccg acgccaggat cagtcaatat      2040
     cccgacacag ccaattgcaa caaagctaac ggatacgagc cgtgcatggc cgtcggatgc      2100
     ttccacaagg atcagcgctg cgatggaaaa tcggattgca ccgacggatc tgacgaggat      2160
     gactgcaaga tggattttag aatgtttaga cggaaccggt tccacgtaat tttaattgat      2220
     ttttacgatt ggctggacgg agattgggcc tggttcgata ttccagtgac ggatgacggt      2280
     ttcgatttca acgaccgttc ggtggcttta accaacgaag tttggttcct caacgcgttc      2340
     accttccatc gtgaattggg tttcgccgtt gtagacgatg tcgtcgagta cgaaggatcg      2400
     ctgccatttt acgtttcggt cgagtcgccc agtttcatcc ggcgcggaga gactgttggc      2460
     atccgactac tcttcatcaa caacctccag gtggatacga tgggtctcat catactggaa      2520
     gcgtcggacg attattgttt cgtcgagact gaagcccacg gagaagtggc ccactatcac      2580
     cctagtctcg tctgcgccga aaaacatcac gtggtcacgg tgaaaggagg aaccacgacg      2640
     gaagttttca tgcccatctc acctcggatc gaacagggaa gcatcaccgt caaaatccaa      2700
     gtcctaagtc acatttttga acagaatctg gaaatcggac tagaacctga aggagccacc      2760
     atcagtcgcc atacttcgct tttattggac ttgaaaaatc gagcgcacct cctaagattt      2820
     ctcgacattc ccgttgaaga atcgcccatc attccctact cgaaattccg ccgatacgtt      2880
     ttcggcagtc ctagagcctc catcactttg tgcggcgatg tgtttggacc cgttttcccg      2940
     tctacgccca tcaccaccga ctccatgctg agcagaagtc tgcgcggaac cgaagcgaat      3000
     ttgtacaact tggccaccac ttcgtggagt cttcactatc tccggctgac gaatcaactc      3060
     gtgtcggatg ttttgtacag cggactcaac gacatgaacg tgcaaatggc ggaactgatg      3120
     cgactctacc accacgacgg atcgtttcgc gcccacacaa attcaaatcc cagcgtctgg      3180
     gtgacggctt gggtgattag aatcttgggc cagtcacagt ttcaagattg ggaaaatcat      3240
     tattatgttg atcagcaatt gttgaccaac tccgtcaagt ggatcctaca atttcagcgt      3300
     cgcgatggtt cgtttggaga gacggaaaat tacatttccc ctcttgatag gcgactcttg      3360
     ccgcggtata actcgacatt taagggtggc catactgccc atgtactttt gtcactctgt      3420
     gccaccagcg aaagtctcga cggagctgtt aaagtggcca ccgcttccgc caaagtccgt      3480
     gctgttcgtt atctcgaacg aattctggat attttgacag atcagtacga gttggcgatt      3540
     gttacttatg cgttgcaaat caccagcagt ccagcccaag aggctgcctt cggtcggctt      3600
     cacattttga gacgagaaga agagggaatg gtgtattggt cacgggagcc agttccatcc      3660
     aataaaattc tctacgaaaa tcagcggccg ttcctccagc cgcgtttgcc catgcaccaa      3720
     gacgccgtgg cggtcgaagc gacgtcctac gcccttctcg tctacttggc tcgtgatgga      3780
     atcggcgacc tgcaggagcg ggtcgtctct tggctcaaca cgatgcgcat ggtcgacggc      3840
     ggtttcgttt ccatctacga cagcattgtc gccatggaag ctctaacgga atacgcctac      3900
     cgagccagat tgcgtgacat caccgacatg agtgtcgtcg tggaagcatc cgcatcgcca      3960
     gatgctacag agttgatgaa gataaacagc gacactctcg ccactgttca tcggatggat      4020
     attcccaacg tctggggcca tgtaaacgtc atcggccgag gagccggtca ggccgttttg      4080
     cagctcaaag ttcagtacgg aatcgactgg gaggatttaa gggacactcc gaaaaggcgc      4140
     tactttgact tgtacgtgga agagacatac agtcacttcc ggaataaatc ccacatcacc      4200
     gtcgatgctt gtgtcaagtg gctggcgatg gatgaagctc cagtgagtgg gtcaaccact      4260
     ttggaagtgg aactaccatc cggctatagg atagtccagt ccgatgcaga tcaggttctt      4320
     attcacaaaa attacacctt ccttcgagac gtcttcgtta gtgatgaaaa gatcgtttgg      4380
     acattcgata aagttggtcc agagaggctt tgtttcaact atctcattcg ccggtggttc      4440
     ccagtagcca atgggacaat gtaccggtcg gccatagtct acgaatctca ttcccccgag      4500
     cattttgaaa tgcaagtgtt caacgctact ccgctctacg ttttagatat ttgcgaagtc      4560
     tgcgggagct accagtgccc atactgtccc tatttcagcg cggccccagt ggtcgtcagc      4620
     ttcaatccta ttatcgtgtt ctgttcactt ttgatatccg ccaatatttg ccttaactgg      4680
     tcaacgtcc                                                              4689

ID   Cactus
FT   scaffold2 join(211377..211645,212237..212262,212471..212541,212612..212871,212942..213047,213127..213379,215279..215367,215438..215731)
SQ   Sequence 1368 BP; 377 A; 335 C; 324 G; 332 T; 0 other;
     atgcgccaga attccttggt gagtagcgag caggccatat atggtgtcgc ttatgatgcg        60
     atgcgggata tttcttcagc ctctaccgag aaaaaaggga tcctgaacga cctactattt       120
     cagtacttgc tccgtagaca aacagagtat tacgtgcggg cagctagcgc aatcgaaccc       180
     tgtgaagaag aaagacgatt tggagccccc attgaaattg ggaaacaatt gatgacgagc       240
     acacttgctg ctcataacaa caacaatcta tcagaggatc gtgagcaatt gaaaggtatg       300
     tggcattcag aagatttcat gatagctgat gaagtggttg ctgacggagc tcagtgccac       360
     cgaaggctaa attccgattc tggctttcta tctggagtca acatcaatga ggattctgct       420
     gtgataacct ccagctcaat aaatctttca gacgaacaag acagcatgaa gctcaaaagt       480
     gctgcacagt tcagtgtcaa cgagatcaac ttggattaca aatctgggaa aataaataat       540
     ttgagcagtc cggtaaaacc ccagaaagaa cttccaagaa ggataaccct gcgtgaccta       600
     cttagacagg atgaggatgg agatacacca ttgcatttgg ccgtgctcca ggggtttatc       660
     gaagtggttt tcagcctggt caggattctg cccgaccctc gtctgctaga aatccccaac       720
     aaatatttgc agacgccact tcatttggca gttttaacga atcaggcgcc tttggttcgc       780
     cggctagtgg tcgggggcgc atcggtcctg ctgcgagatc gtttaggcaa tacaccacta       840
     catttggcct gtcgtgatgg gcatgttgat tgtgcccacg ccttgctcct acccgtcagt       900
     cacgaagaac gccaatccgc tttgttaccg ttgcacattg tcccacaacc tctgccacag       960
     gacttagaac agaaaaatta cgatggtcag atgccactcc accttgcggc catgaacgga      1020
     catgtttcta tagctaaatt actttgctgc ttcggagcta acgtcaacgc catggaaggg      1080
     aaatatggac gaacagcact gcactattca gttgaacgcc ggcatccagc aatgctgcac      1140
     ttcctagtgt cccagtgtgg cgcacaaacc gaagccgaaa cctactctgg ttatacagct      1200
     catcaaatcg cttcagtttc cgagccagtt ttagctgcct tattggccga cttgggcgcg      1260
     caaattaggc cttgcccact tgagaaattc tcgagtgacg aagaagattt ctccgacagc      1320
     aaaatgtcgt tgaccgcatc atggagaccc cgttcagaca aagtataa                   1368

ID   C-type lectin1
FT   scaffold53 join(648401..648573,650263..650483,650561..650772,650856..651067,651167..651343,651418..651597,651719..651904,652725..653303)
SQ   Sequence 1940 BP; 469 A; 559 C; 468 G; 444 T; 0 other;
     ctgcgggtat cccggttcgc catctcacgc tgtcgtaacc ttcacgccgg acaacattag        60
     acccggaacg gtagcaactt atgaatgtga gcccggcttt gagcttctgg gtccgtctcg       120
     acgactttgc tcaaccaacg gcacttggac accagctggc atacctttct gtgaggatgg       180
     caagcctgcc acgatcgttg tcagagtagg caacagcagg cctgatatgg gagtcaatgc       240
     cgtctgtaac cgcttcactg gattcattga agagggccgt ccactctttt taccgtgcaa       300
     tcctccaatg gctggcgctt ttgttagcgt tcacttggaa ggtcccgcgg gcaatagcct       360
     ctctatctgc gaagcttttg tctacaccga tcaggccttg cccattgaaa ggtgcccaca       420
     attccgcgac caggagcccg gcagcagcgc cacatacaac ggcaagtgtt acctgtttca       480
     cgacaaccag ccgctcaatt tcaacgaggc ccgccaattc tgcgaagctc gcggcggatc       540
     actgattgat gaaaccaatc cagcccttca gggattcgtc agttgggaat tatggagacg       600
     tcacagccgc aacgatccaa gtggacaata ttggttggga cttatgcgcg atacagccga       660
     tcgttcgaat tggaaatggc tttcggggaa agatgtgagc gtctccttct ggaatttacc       720
     tggcggcgga gagaactgcg ctcgctacga cggaaccaaa ggctggctgt ggtcagatac       780
     caattgcaac cgcaaactct tcttcatttg ccaacaccgt ccgaaatcgt gcggtcgacc       840
     tgaacaaccg gctaacggga cggtgatcgc tgataatttt aacgtgggca atcgagtgga       900
     gtaccgctgc gacccgggtc acatggccgt cggtccaacc ttcaggactt gtctctcatc       960
     cggtttcttc ggcgaatatc cgcccgtatg caaatatgtt caatgcggaa tgccggccag      1020
     aattcccaac ggcggttacc tattggtcaa cgacacgcgt cactatctga gcatgacctc      1080
     atactcttgc aacgacggct accaaatcat cggtcgtgga gatctagtct gtgatatcga      1140
     cggtcgctgg aacggacctc cacctcgttg cgaacccgtg tattgtctcg aaccacccat      1200
     catcaacaac ggcggtttcc ggctctcgac caactcaacc gtagccggca cggtggtgga      1260
     atactattgc ttgagcaact cacgctatcg tatgtcaggc ccgagccgcc tcgtctgtca      1320
     gtcggacggc cattacgacc gagacccacc ggtttgcata gtacgactag cactacgaca      1380
     ccggcaccga ccaccaggag cacttcttac gccactgctc gcccaacaaa ggccacaaaa      1440
     gtggagagta cggttcgttc gactactacg gtacgatcga gaagcactac gcccatttct      1500
     atgccgactg tacctactcg gagaccattc gacccgacac gattgaccaa gcttaacaac      1560
     agacccactg gcaccagcaa tagccgggca ggcgtcttta acaatgacaa caacagagtt      1620
     aaacccgacg ttgcacttaa tgttcccaac ggccctgtct atctgtctcc tcaagataac      1680
     gagattgccg acagttccaa tgtcaagaac aacgtgccac ccaatgtcaa cgagccacag      1740
     aacacggtcg agtccgacag ccaaggattc acgcccaaac tgaatctagg taagctaaat      1800
     ataaatgatt cagtatttcc attcgattat attataaata ttgtattttg gttttcaggg      1860
     ggtataattg cgctgggagt ctttggaggt ttcgtcttcc tatcggccat cataaccacc      1920
     tttgtcatcg tcctccgccg                                                  1940

ID   C-type lectin2
FT   scaffold 29 complement(join(795519..795684,795757..795980,796092..796717,796785..797242,797519..797644,797719..798074,798155..798366,798436..799361,799433..804249,804730..804872,805608..805801,805937..806094,806819..807097))
SQ   Sequence 8685 BP; 1970 A; 2511 C; 2242 G; 1962 T; 0 other;
     atgaagcctg gacgctttca tatcacaaag tggccgacga ccacattgct ggccgtctct        60
     tgtttccttg ttattctttg ccatcatcga acggtgagtg agtccatctt caacccaagt       120
     gtgacggaca gtcagttcat gaccagggca cacagtccct accacattcg tgatgtgatt       180
     catatcgaaa aaacgggttc gctcaacatc gagtcgggcg tcgtcatcaa cttccatcca       240
     ggtgctggga ttctcgtcaa aggtgccctc atagccaagg gcaatgcaga cgctaggatt       300
     gtcatgaacg ccatggaaac gggacctgct cggtcgctac ctgatgtccg gttagtcgat       360
     ggaccgactc cattgtccgg ccgtttgcag atcaaccatt tgggtgaatg gcgttccgtt       420
     tgcaccaact ctcggaactg gaccgtgacg gattatgaga caacctgccg acagatgggc       480
     tatacaggag gacgctacgt ccaatggatg gaccgcgtca attcctcatc cagccgtcct       540
     ctcctactgg aaaacccgcg ttgctatcca ggcggatcca gtcttttcca gtgcgactgg       600
     aattccagaa gagtcggcgc tggcgtatgc gattaccatc cggatttggg catggagtgc       660
     tcgggttact actcggcgga atcgggtctg gttggcagcc gttggcgagg catccgcttc       720
     gagcacgccc gacacaagaa ggacctgacg cagggcaaca ccctctacgt caagatgtcg       780
     gaatcttatt tgcattacgt ggatattttg aacgcgggag tggaccgtga cggcaaaatc       840
     gtttcggctc tggagagcgt cggagtggct ccgcaaatgg ataaactccg ggttgaagga       900
     tcggcttaca acggcattaa tgtgacgtcg ccggactctc cagttgtgat gcgcggagcc       960
     accgtgacgg gcaacgccgg atacggaatt tacgtcaaca cgtccagcgg ttccgtcctg      1020
     ttggacgctt gcacagtgtc cgacaacggc caggaaggtg tcaagtacgt ctttcacgac      1080
     accagaccgg gcgatcagtc gggagacgcc gtggtcggta cccacgacct ctgcacttcg      1140
     gccagcacat cgaatcccgt ttacccgctg cccatcctgg ccgagagcta ccacgaaagc      1200
     atcgccaatg cccgctgcga gaagcgattc acttcgactc ttggccaggt tttgacgctt      1260
     catttcgttt acctgatggc agacaaaccg gatgccatgg ccgacgttgt cgtccacgac      1320
     ggaccggatt cccgttcgcc gctcatcgcc aaattctcaa tcaccaacag cacccgccct      1380
     caaagtgtca ccacgacccg gaacgccatc tggatcttgt acacggcccg ggcttccagc      1440
     cggactgtcc tccagatgga attgacgtcc ggtttcagta aaagttacga tctcaatttg      1500
     accaattcgg tcgtgacgag caacggcgct cggggcgttc tggccgaaaa catccggtca      1560
     cttctgcacg tccaggggtc aacgctcaga gagaaccgaa tggccggcgt tcaagtcctg      1620
     gacggcgccg gcgatgtcaa tgtcacttcc agtttcgtcg gatacaattg gggcgacggt      1680
     gtcaacatga cctattccgg cggccgtgtc aacgtctcct actccgtcat cgaatccaac      1740
     aggggccatg gagtggtcgc ctggttcaat cagagctccc tgaagctggc cctgaatcag      1800
     gagttcatca ttgcctacaa caccctaacg gccaaccagt ggacgtccgt catggtcggc      1860
     aacttctgca cggccggaag cgtcaacgtc agcggcaaca tcttcaatca aagccaatgg      1920
     aacgccttgg agatcctttc ttgctggaat ccttccactc ctatgagaca aatccacgtc      1980
     ggacacaatc agttccatca caatcagcgg gtgggattcg tcatgtcgcc cgccgtatcc      2040
     atgatggccg tcatcgagca caatctcttc cgtaaccatc agcagggctg cttgctcatc      2100
     cgcaatccgg acgctttgga actggaatcc ctgtccagcg atgttctagt gatcaacaac      2160
     cggtttgaat tcaattccgg cttgttcgtc gccaacctgg gcctgtccca gtattccggc      2220
     gacgcccaaa aattattttt cactcgcaac tggatcaagc ggaacagcat ccggcagcca      2280
     ttcagttcgg ttggactcca cccgcgttcc agagtcgccg ccgttgtcgt cgtcggttcc      2340
     agcaacgtca acgtcacccg caacatgatc gacaatcctg attcgaatta cgaaatcgga      2400
     tcccagttgg aggaccagca gctggaaatc tccgccgtcc ggaattggct cggcggcaaa      2460
     gccgagcgcc acatctacta ccgccttttc gaccgcaagg atcgctacaa tttggcccgt      2520
     gtggccttca agccgttcct ccttcacgac accaatttcg acacggacgc cgagtccaac      2580
     attcaggatt tcgttcccac gttcgtcacg ccgggcagtc gagaaatcgg aggagaagtt      2640
     accggacagg aagagctcat cgatcctggt gtgtatcacg tgactcgaga cattgtcgtc      2700
     catccaaccg gtcgactgac agtcgccttt ggggtaactc tccgcttcga gcactcgctg      2760
     ggcatgatga tcggcggtga attggtggcc gaggggtcca cttcgaccga tggaagcatc      2820
     actttctcgc tgatggatcg cgcccttaga gagaatacaa cggtggaagt gcccgtcagg      2880
     ctggtggggg gagccagcaa cggtgaaggc cgcctccaag tgaaaatcgc tggccgttgg      2940
     ggcagtgttt gcaacgaagg ctggaccagg caatcagccg ctgtggcctg ccaccagatg      3000
     ggactgatcc tcaaccctcg tgactggttc atcgactcca gccaactgca gtcttccatc      3060
     ggactggagg atcccgtctt gatgagtcac gttgactgct ccgtgctgga cacggacgtt      3120
     cgatcgtgtt tccatcgacc caccgtcaac caaacggaaa actattgcgg tcacgacatg      3180
     gatgtcggcc tgcgctgtca cgacgtctcg tgggctggat tgcgttttgg catgacggcc      3240
     aagaaatccg tcctccggtc ggccacagtc gagcgcgccg ggctcttcga ttatgccact      3300
     cattcgttcc agccggccgt tcgcatcgat ttccaccatc acgtcctcga tcggctccga      3360
     ttggtcggca acgatcacga cggtctggga atcatgtatt cggatattta ctatccggaa      3420
     cggattccca gcttgaagaa cagccacatt tctcagaacc gcggccatgg tgtcagcctg      3480
     cgcagtttgg ggctccagct ggccgagtgc cacatcgaag ataatgtcga gtcgggcatc      3540
     cattacaatc cgatgattgc ccgtcaggaa ttgcgggaaa tggtcggctg gctcagcatt      3600
     ttgaaggcca acaaattcat cctgattccg gagacgaagg gaactctgga acttgtgccg      3660
     gacgagcccc gctacctgaa aacgagtcgc ctaaaagcca aggaggaggt ggaatcgact      3720
     ctcatcatcc agacggatca gcggaatgtc atcggcatgc aggtcatcaa tccgatccag      3780
     aattccagca cggaatccgt cctcttgctc gattacggcg acttgagcaa cgaagtctgg      3840
     aacgtccgcg tcaatttgac atcgttcccg acggtcagca gctcctacaa gttgacgatc      3900
     aaatacaaga gcggacagga tgccaagggc ggcatgctca tcttactgac agcttatagg      3960
     cggacggatt tgcaagtcca gcgatctcga ctacttactg gacccattcc catgctgtcc      4020
     atctcgtcga ccaacatccg gcgcaacggc aaaggtctct catctcttca ttacaatttg      4080
     tttctcagtc cgggcggaaa tcatcattac ctccgcaaag ccaacgagac gatccagctg      4140
     atcggatgtg aaatctccca gagcaaagag gaagccgttc tgattcacac accttttcgc      4200
     gattccggac gtcatccgct ggccgagatc aagtacatca tgaattacac gacggtggcg      4260
     gacaatcaac gggccatcgt gcaaaacggc cgagatttgc gggattccaa caatctcttc      4320
     cactggattc tgcagaacga cacgatccgc aacaaccggg gaggcggatt cgacatccgc      4380
     ctgccttacg tgctccagta caacgagaat tacacccact ccgtctacgt ggcggacagc      4440
     acctggacgg ccaatcgaca gttcggcatg gtcgtcggcg gacactttgc ccgcctcaac      4500
     atgacggaca acattttgga agataacgaa ggccagccgg gtttgatcag cttccgcggc      4560
     atggagaagg agatgttcat tttgcgcaac accgttcgac ggaacacggg caactttatg      4620
     gtcgaattcg acatggacag ccagtcggaa atcttgggcg aagtctccgc ctatttcacc      4680
     cgcaacgtcg tcaaggacaa cggccacgca acccgttcca tgatgtccaa tccgcacttg      4740
     gccgcttcct acgccgtggc gttgaaaggt gtccagaagg tgaacgtcac agacaacatg      4800
     atcggcccca acacggccat ggattacgaa ctgttggccg gaattcgctc ttctagactg      4860
     gacaatttcg tcaacgtcca gcgcaattat tggggaacac ccgagctgga acacattcgc      4920
     gaacgcattt tcgatttcga cgactggaac agttacgcca tcgctacatt ccggccttat      4980
     ttcctggaac ctacgtggga tggtggccag tctgtcttct ctgatatcct cccacctatg      5040
     atggacgttg agcgactggg cgggcgactc ttccaggacc tcgtcctgct gcgacgtgac      5100
     cgaccgtaca tcgtccacac ggatttgacg gtcatgcccg gcgttacact gaccataatg      5160
     cctggtgtcg aactggaatt ctttcccagc gtgggcattc tggtcttggg agtcctccac      5220
     gccgagggac attgggaagc gcccatcaga atgcgtccag cagcgcagaa ttcagccatg      5280
     acggtcaact accgattgac tcgtcaagtg acagctggcc aggacgacaa tgtccgattg      5340
     tgccttgaag gccagtgcct ccccggagcc cggcaagggt atctggagct ttacaaccgg      5400
     acaacgcagc agtgggtgcc cgtctgtgac cgtcgattca ccgaacagaa cgcccgggtc      5460
     gtttgccgac agctcggtct ggacaccttc cacgagtaca agagctttgg acgtcgttgg      5520
     gaattccagc tggccactct gagtcgtgtt cgtcattggc cggaacccat ccagtgcatc      5580
     ggtaaggatt tactggacga ctgcgatatc cgattgaacg gccaggtttg ggatcatatc      5640
     tattcttgcc cgtgggacag cgaagagttt gtctttgtcg attgcggtaa ccggacgtcg      5700
     gaggcatcgc ccagttattg gggcggcatc cgcttttccg tctcgtcgtt cgaggacaac      5760
     ttggtggaac ttcgttcagg actgcccgtt catttggatc ccaacttgga gcgccattcc      5820
     cggctctatt acgttcacat cactggcgcc ggaattcttc acggcgaaag aagccccgcc      5880
     gtcttgtccg tccatcgtac gccgaccatt caacaggtta acatcactca ttgcgcatcc      5940
     gatggtattt ctctggtttc tccgtcgctc aacttgccat tgctggacaa ccgggtcgag      6000
     tacaacggcg gaattggact cagcgtcctg atgttgaacg gggagacccg cgatgccgat      6060
     ctcagcgcct tcagtcccct tcgtttcgct cggggtcttc cgtacaacac attcggcatt      6120
     ctggacgctt gcgatcctgg gaaacaagtg attgtcgagg agcgtatctt ggtctattat      6180
     cgctacgaga accggccggc tgattgcgtg aaaatcttca ccagtcgcta cggcgtcaaa      6240
     acctttggct tccggctgtt gcagctcaat ttggtcaatt cgaccaacca gccgtgggac      6300
     cccgactcgt tgacgcttta cgacggcgac atttacaaca tcacgtcgac ggttatcgcc      6360
     caaatcgttt ccaccaccac cgggccggcc atggagaacc gattgtatcg gagcaagaaa      6420
     cccagtttga gtttgaagat ccattcttcc ggcgacgatg gatcgtacgg tttcatagcg      6480
     gaggtcatca ctctgcccat cgcagctata ggattcggtc gagacatccg ccacaacatt      6540
     tccttttccg gatttttcca caacagagcg ggtgctgtgt actattcaag cgccggcgag      6600
     atcaatccta ttttgacgat ggagtggaat cagattgtcg acaacggagc ccagctctat      6660
     ggcaatttca gcacatcaga agcggctgta gccctggacg tccagaatat ggattctctc      6720
     ttattcagga ataatttgat ccggcgcaat caaggcggat tgaaaatcca atcggattcc      6780
     aacggagttc cgaccgcgct caaagcagtt attcataaca acgtctttgc cgacaacaac      6840
     gtgacggaaa cggtttactt gcaaggccgt cgctccagtc cctatcagga agtcacgctg      6900
     taccacaatt atgtcacgag gagcaacgtc cgttacaaga acgtcatgtt gctggatcaa      6960
     gtggtggcta acctcaccga aaatcacatc ttcaacaacc ttggctacca cattatggaa      7020
     gtctacggct tcggacgcgt tcgtctgccc atctaccaga ctttttacca caacagcttt      7080
     cacaagaatt acgccatgga tcgtgacagc cgtggaaccg tcatcgccgg aagcagcgga      7140
     cagcgctaca tcaacaacgt tttttacaat ccggacaatg attacgaaat gatcgctctg      7200
     aattggactg gtttggagat gcaacggacg gccattgaag ctggaacaaa ctggtgggga      7260
     tacaacacga cgacggccat tgttggtcgc atccgcgact tccgggacat accggaattg      7320
     ctccaagttc gcttcgagcc gtattacttg aacaaccgca ccgtcctgag tggcaaatgc      7380
     gatccaggct ggacgcaggt cggcgacacc tgttacgttt acatcggcgt acccatgaac      7440
     ttctctgacg ccaaagagtt ctgcaaaaag gataacgctt cgttgcctta cttgatgaac      7500
     aattattacg gcgtcatgga attcctcatt tcgcagcaag tcggcttcga ttactacgcc      7560
     cgagtttggg ttcaacacct ggacatgatc ggccagtgtg tcgttttcgt caaccgtcga      7620
     gtggaaaggt ccccttgtga cttgttgctt ccgtttctct gcgaagccga tcctcatgta      7680
     gttttggatc cccttggatg gacggacgat gccttgacag ttgccctttt gggtgcctca      7740
     gcagctgctc tcctcttgat tatcctgtgc gtggcttttt gggccagcaa atccaagcac      7800
     cgtgccgaag agcggtttga gaggcggaat tccatccgag gatcgattcg ttccatccgc      7860
     tccttcaact cgttggcttc aagttccggg ttcttggata cggccggcgc tcggcggaag      7920
     cctttggtgc ccccctccgc ccgtaatggc ggcagtgtcg actccatcgc caaatctcag      7980
     ttcgaatctt cggtggaaga caatcgttct tacagtattt acgacgcgga agaacatccg      8040
     gccaacacgg taggtctgcc tcaaccgccg caacaaggtt tctcctattc ccaattggat      8100
     caccgagtca atcgtccagc gggtcaaacg gccgtggtca atcaccatcc aaacggcggt      8160
     cagttgactt ttgaaaacca gggattccgg gacacatcca cctacgcttc gcatccggaa      8220
     tctcgaccgc cttccgacat gtggggagat tcttattcca tcgacgccca aagcaatatc      8280
     acgaccagcg ttagcccagg ccgttccata aacgagccag actacagccg aatccgctct      8340
     aggagcgaag ccggtgttat ggacaactat tcgacggcca gcgtgataac tgattcaact      8400
     ttggccatga aacgtgaatt ggacgattcg gatgccgcct cggccgtcac tttgcctcaa      8460
     tccagaccaa gacccgatga cgcatccggc caaaacaaaa tgcaaccttt aattaaccgg      8520
     cctccaatga ctacgcgttc gcaaacgctg ctggaaacga atttcgatac gggagtaccg      8580
     gaagtgccac gacacgcagt cacaacgggc tacttggcct catccaacga acatttcttc      8640
     ttaccccatc ggtccaagag tacgcctctc gagacggaca tgtaa                      8685

ID   C-type lectin6
FT   scaffold11 complement(join(1358438..1358855,1358926..1359076,1359147..1359326,1359433..1359579,1359646..1359825,1359900..1360325,1360410..1360583,1360659..1361012,1361083..1361256,1361337..1361513,1361585..1361804,1362158..1362186,1362221..1362435,1362882..1363007,1363117..1363206,1363285..1363504))
SQ   Sequence 3281 BP; 788 A; 905 C; 881 G; 707 T; 0 other;
     acaaatgtgg ctttgcgtaa gtcggccaac cagtccagta cggcgagagg aggatcggcc        60
     ctgaatgcca tagacggaga tcgcagcacg ttccacgatg ttggcggaac gggcggccgg       120
     tgcgcggaga cggccaagga agtcagcccg tggtggatgg gcgacttgat gagacctacg       180
     gccgtcaacg ccgttcgtgt caccacccga acttgttgcg attataaact acatgacctg       240
     gagattagag taggaaacaa taccaacgcc caacgcaacc cgctttgtgc ctggttcccc       300
     ggctcagttg gtgacgccga gaccaaactc ttccagtgcg ccaaagtcct aatcggtcaa       360
     ttcgttttcg tgcaaatggt cggcgtcgag agcagtctgt cattgtgcga agtggaagtt       420
     ttctccgccg gagcagatat cccgcgggag agttgcaccg actcggccgc gctcgacaaa       480
     gtggtcgcct tcaatcgcac ttgctacgac ctgcagctga acgagggcaa cacatttgcc       540
     aaagccagag acacttgcat caagcagcgc ggcgacttgt ggaacaacgt tgccaggagc       600
     acattggagc tcatcacccg tgaactggag cgcaagaaac acgccatgaa gggcgtacct       660
     caactgttga ccgcagaaca tctccaatgg tctgggtggg tgcgcaaaaa gaggcttcct       720
     tcacatcacg cacttggagg tgggtgacgg gcaatgtggt cgaacggcca ccgtggggcc       780
     gcgagcaacc caacaactac aatggcgagc agaattgcgt cgtccttgac ggcggtcgtg       840
     actggttgtg gaacgacgtc ggctgcaatt tagatcaaat ccattggatt tgtaaatttc       900
     cgccgctcac ttgcggtcat cccgatcgac gagtcaacag caccgtcgtc ggcaaaagtt       960
     tctcgatggg ggccacggtg gaatatcgtt gccccaccgg cagcgtgact ttaggcgcaa      1020
     caacccgatc gtgtcaaact aatggcctat ggagcgacga ctcgcccact tgcaaacacg      1080
     tcgattgcgg tccattgaaa ggcatcaaag acggagaatt ggtcattgtc gacggccgga      1140
     ccactttcgg tgctagcgtg aaatacacgt gcgccgaaaa ttacacgctt gtcggagcga      1200
     gcaaacgcag ctgcgccaca caaggcaact gggaacccga agagcccaaa tacggacggt      1260
     gtccggagtt gcctccattc gagcgcggct caattaccgt ggcgggtctc aacgccaacg      1320
     atacggccac ttattcatgc gatttaggtc ataaactggt cggcaccaaa gttctcacct      1380
     gtcggctggg cggcatttgg tcggcctctc ctccagtttg ccaatttgtc gactgcggac      1440
     cggcaccgga acccgctcac ggctcagttt ggcttgtcaa cggcaccacc actttttcaa      1500
     gtcaggccac ctatacttgc ggatccgact atcgcctgca aggacggacc actcgcctct      1560
     gtcaagagga tggcaactgg tcgtccactt tgcctacatg caaacttatc gaatgtgagg      1620
     agcctgacat tccagctggc agctacgtca caggcacgga tttcaccatt cacagagaaa      1680
     ttcgatacta ttgcgaaaag ggtcacgtga tgagtggcga ttccaggaga aagtgccttc      1740
     gctcggggac ttggtccgat tcagcaccga cgtgcactta tgtggattgt ggagcattga      1800
     ccgaaatcgc caacgggcaa atcgcctaca ccaacggcac gactcatctc ggaagcgaag      1860
     tgttttataa ttgcgttcaa aactatcgat tggaaggatc ttcgccgtca cgaacctgca      1920
     tggaggacgg taaatggtca ggcgtagcgc ctcagtgtcg tgaaattcgt tgcccgatgc      1980
     cagagcggcc cgacggcgtt gtgcttagca tttccagctc ggatcgcttg cgcgccgtca      2040
     ccttgttgcg caacactgat cgcggtgaag cctcttccag cagcactttc cgcatcggat      2100
     cgaatgtcat ctacaagtgc gaacgagggt tccggctcga cggccgcaat acccgcgttt      2160
     gtgacgaatc tggccaatgg accggagaag ttgccgtctg cacatatgtc gattgcggat      2220
     cgcctgaaga aactgcccac ggaaccgtta gccttcctgg caatacgact tacttgtctt      2280
     cttacgctca gtacgtttgc gaagttaatt acaagctgga agggttcgaa cgacgaatgt      2340
     gtctagaaaa cggatcgtgg agtggatctc cgccaaactg caaagaaatt acgtgtgctg      2400
     ctccagcggc ggctgatgac tctggcgtct tggtcaccgt cacatcatcg accgtgggta      2460
     gccaggcagt ttatagttgc caagaaggcc gacgacttgt tggctcgttg actcgcaaat      2520
     gtcttgtctc cggggtggac tgcaaccagc cagaagaagt tgaaaacggc cgtgtattct      2580
     tggttaatgg cagcaccatt ttcggtagcg tggcagagta tcattgtctg cccacttttc      2640
     aacgatctgg acatttcagc cggaagtgtg gcgctgatgg ccggtgggct ggtctcatcc      2700
     cattgtgcat cgaagaaggc aaaccaatcc ctcctttgca cgacaacggt ttggacagtt      2760
     tatcagccgg aagacaatcc agcggatctg gagtctggat tggtgtcgga gctggaatcg      2820
     ttttggttct ctttgtcgtt attgctctct tctattgcaa aatgaaacgg ggttcatgga      2880
     tttgggccgc gcccaacggc aaacaaaacg actcgtccgg aagtaacaag aaaccccaga      2940
     cgataacgat ggtcccacct aacatcccgt tgccaccaac tccgcaaaca caattcacca      3000
     accccgtagg ccatcagcca acttattcac atcaccaaca gatgcacacg cttcccgtca      3060
     gcctgaacgg aaacagcatc tactcgagca ctaacgacat atatgagcaa ttgcccggtg      3120
     aaaaccatca catgtacgat ctaacctacg aggacacggc tagtaccaga aagaatcgag      3180
     ccatacagcc tattccagtt tccaatggat cgccgccacc ttcacctctg ccgggagtca      3240
     cggtcaacgg cgttaccgta aacggtttcg tcatggctta a                          3281

ID   C-type lectin5
FT   scaffold 19 join(1113018..1113354,1113429..1113623,1113687..1113889,1113986..1114138)
SQ   Sequence 888 BP; 185 A; 277 C; 208 G; 218 T; 0 other;
     atgaactctc gacctcgacc tctactcaca cagctttcct gtatatcgtt gtttgtcttc        60
     tctgttcatt tggcatgggc tcaactagga ggggggcagg gaataggtct agtggcggac       120
     gctcgccgat gtcgctcact tcaccttcaa ccgcaaccca actcgaatcg ttgcttcact       180
     accctcccga ttttaattga tttcctcctt tttcatctcc gttttcgtat tatttgcaga       240
     atgttgctgc agacattgtt catgatcgtt tgcggcttga ctgccgtcac cgcccaacga       300
     gtcttggctc tacccgaccc caagtcttgt gccaaacgtg ttaaacacgc cctgtggacc       360
     gatcctcttg gcaacactca caactacttc ttcagctggc tgcaccctgc caccgcctct       420
     ttggaagtcg attggctcga cgcccgtaac gtctgccgtc gccattgcat ggacgccgtc       480
     agcttggaga ccctccaaga gaacgagttc atcaagcagc agttggctcg ctatggcgtc       540
     aagtacatct ggaccagcgg ccgcaaatgc gactttgacg gatgcaaccg cgccgatttg       600
     cagccaacca tcgtcaacgg atggttctgg tccggctctg aggctaaggt cccacccacc       660
     gatcaacgcg ctttgggaga ttggtccaac accggtggag atggtcgccc tcagcccgac       720
     aaccgcgaag atgacggtga gccttgcttg gccatcttga acaacttcta caacgatggt       780
     atcaagtggc acgacgtcgc ttgcagccac gagaaaccct tcatctgcga agacagcgag       840
     caattgctca actttgtccg ctcccgcaac ccagaggtcc ccctctaa                    888

ID   C-type lectin3
FT   scaffold6 join(1552369..1552427,1552706..1552837)
SQ   Sequence 191 BP; 49 A; 41 C; 57 G; 44 T; 0 other;
     ttttctggat gtcgactggg cggcctgtga ccttcacaaa ctggaacgcc ggagaaccga        60
     acaatttccg atacgagaac ggagaggagg aacattgtct ggagctgtgg aatcgtgacg       120
     gcaagggatt gaagtggaac gacagtccgt gctcgtttga aacctacttt gtttgtgaag       180
     cgccactcta a                                                            191

ID   C-type lectin4
FT   scaffold14 complement(join(1414416..1414795,1414937..1415116,1415208..1415307))
SQ   Sequence 660 BP; 176 A; 195 C; 172 G; 117 T; 0 other;
     atgggtaaaa gcaccgagca agtgtccggc aagggaggca gtgacgtcaa cgatggcgga        60
     agattgctgt cgctaccgga agccgacgct tgcgctcaaa gacccaaaca ctgggagcgc       120
     aacggacact ggtacttttt gagcaccaac gtcagcacct acgcggatat caagagcgat       180
     tggctggacg cccgcaacct gtgccgtaaa cactgcatgg acgccatcag catcgaaacg       240
     gtggaggaga acgacatggt gctcgacatc ctcgagaaac agaaacttcc ctacgtctgg       300
     acgagtggtc gcctctgcaa tttcaagggc tgcgatcgcg aggacttgca gcccgtcttg       360
     atcaacggat ggttctggtc cggctccggc gtcaaattgg ccaaaaccaa cgagactccc       420
     gccggttggg gctaccagcc gtggagcgcc actggccact tcaagcgacc tcaaccagac       480
     aacgccgaat tcgaaattaa cgagaccaaa gaatcttgcc tgggcgtcct caacaatgtc       540
     tacaaggacg gcatcaagtg gcacgatatc ggctgctacc acaccaaggc cgtcatctgc       600
     gaagattcac cacctctcct ccagtacatt gccgcaacca atcctaacat caaattgtaa       660


     
     
